# Supplementary material for: Heterotrophic bacteria in drinking water: evaluating antibiotic resistance and the presence of virulence genes
Source: Microbiol Spectr. 2024 Jan 11;12(2):e03359-23. doi: 10.1128/spectrum.03359-23 (PMC10845987; doi:10.1128/spectrum.03359-23)
Supplement: Supplemental tables — Tables S1 to S9. [file spectrum.03359-23-s0001.xlsx]

## Sheet: Title page
Heterotrophic Plate Count Bacteria in Drinking Water: Evaluating Antibiotic Resistance and the Presence of Virulence Genes Lesego G Molale-Tom 1, Oluwaseyi Samuel Olanrewaju 1, Rinaldo K Kritzinger 1 , Justine Fri 2, and Carlos C Bezuidenhout 1* 1Unit for Environmental Sciences and Management, Potchefstroom Campus, North-West University, Private Bag X6001, Potchefstroom 2520, South Africa 2Antimi…

## Sheet: Table S1
Table S1: Island prediction in Bacillus bombysepticus 2D2-5
Island start	Island end	Length	Gene start	Gene end	Product
973881	998380	24499	973881	974249	Two-component system sensor histidine kinase
973881	998380	24499	974299	974691	Two-component system sensor histidine kinase
973881	998380	24499	974789	977125	ATP-dependent DNA helicase IV (EC 3.6.4.12)
973881	998380	24499	977519	978385	Foldase protein PrsA precursor (EC 5.2.1.8); Foldase clustered with pyrimidine conversion
973881	998380	24499	978809	979003	Uncharacterized protein BA1043
973881	998380	24499	979119	979454	Uncharacterized protein YhaI
973881	998380	24499	979460	980017	Protease production regulatory protein Hpr (ScoC)
973881	998380	24499	980317	980679	Uncharacterized membrane protein YhaH
973881	998380	24499	980859	981293	Histidine triad (HIT) nucleotide-binding protein, similarity with At5g48545 and yeast YDL125C (HNT1)
973881	998380	24499	981856	982599	ABC transporter, ATP-binding protein EcsA
973881	998380	24499	982592	983803	ABC transporter, permease protein EscB
973881	998380	24499	983817	984524	EcsC protein
973881	998380	24499	984565	984708	hypothetical protein
973881	998380	24499	984864	985445	Transcriptional regulator, AcrR family
973881	998380	24499	985448	985615	FIG01227672: hypothetical protein
973881	998380	24499	985695	986171	transmembrane protein, distant homology with ydbS
973881	998380	24499	986164	987615	transmembrane protein, distant homology with ydbT
973881	998380	24499	987800	988453	Integral membrane protein
973881	998380	24499	988678	989103	FIG01228953: hypothetical protein
973881	998380	24499	989555	990091	Transcriptional regulator, AcrR family
973881	998380	24499	990416	996421	Collagen adhesin
973881	998380	24499	996900	997637	FIG01228009: hypothetical protein
973881	998380	24499	997634	998380	Putative oxidoreductase
2196926	2202552	5626	2196926	2197099	Phage protein
2196926	2202552	5626	2197122	2197460	HTH-type transcriptional regulator AnsR
2196926	2202552	5626	2197864	2198034	Transcriptional regulator
2196926	2202552	5626	2198040	2198189
2196926	2202552	5626	2198213	2198374	FIG01225493: hypothetical protein
2196926	2202552	5626	2198358	2199914	Exonuclease SbcC
2196926	2202552	5626	2199928	2200230	FIG01229160: hypothetical protein
2196926	2202552	5626	2200230	2200463	hypothetical Cytosolic Protein
2196926	2202552	5626	2200477	2201112	Chromosome segregation ATPases
2196926	2202552	5626	2201129	2201494	Phage protein
2196926	2202552	5626	2201494	2202552	Exonuclease SbcD
2196926	2202552	5626	2202549	2202851	Phage protein
2212450	2235321	22871	2212215	2212487	FIG01234194: hypothetical protein
2212450	2235321	22871	2212450	2212707	Phage protein
2212450	2235321	22871	2212733	2213098	Phage protein
2212450	2235321	22871	2213115	2213417	Phage protein
2212450	2235321	22871	2213414	2213953	Dimeric dUTPase (EC 3.6.1.23)
2212450	2235321	22871	2213965	2214744	Phage protein
2212450	2235321	22871	2214958	2215074
2212450	2235321	22871	2215243	2215842	putative membrane-associated phospholipid phosphatase, PAP2 superfamily
2212450	2235321	22871	2216741	2218084	Phage tail fiber protein
2212450	2235321	22871	2219487	2219702	GerPF/GerPA protein family, required for proper assembly of spore coat, mutations lead to super-dormant spore
2212450	2235321	22871	2219846	2220154	Transglycosylase
2212450	2235321	22871	2220178	2220789
2212450	2235321	22871	2221184	2221465	Transcriptional regulator, AbrB family
2212450	2235321	22871	2221467	2221664	Phage protein
2212450	2235321	22871	2221661	2221858	Phage protein
2212450	2235321	22871	2221863	2222588
2212450	2235321	22871	2222712	2223203	Phage protein
2212450	2235321	22871	2223332	2223805
2212450	2235321	22871	2224082	2224462	Phage protein
2212450	2235321	22871	2224763	2225173
2212450	2235321	22871	2225458	2226018	Site-specific recombinase, resolvase family
2212450	2235321	22871	2226217	2226645	Phage protein
2212450	2235321	22871	2226662	2228377	Phage protein
2212450	2235321	22871	2228394	2229911	Phage protein
2212450	2235321	22871	2229985	2230755	Phage capsid and scaffold
2212450	2235321	22871	2230816	2231940	Phage protein
2212450	2235321	22871	2231990	2232214	Phage protein
2212450	2235321	22871	2232244	2232585	Phage protein
2212450	2235321	22871	2232590	2233396	Phage protein
2212450	2235321	22871	2233400	2233774	Phage protein
2212450	2235321	22871	2233774	2234133	Phage protein
2212450	2235321	22871	2234136	2234543
2212450	2235321	22871	2234557	2235060	Phage protein
2212450	2235321	22871	2235109	2235321	FIG01251693: hypothetical protein
2212450	2235321	22871	2235318	2235536	Phage protein
2431139	2472168	41029	2431139	2431840	FIG01226135: hypothetical protein
2431139	2472168	41029	2431879	2432988	Integrase
2431139	2472168	41029	2433594	2434802	Prophage helix-turn-helix protein
2431139	2472168	41029	2434829	2434984	FIG01234527: hypothetical protein
2431139	2472168	41029	2435128	2435238
2431139	2472168	41029	2435248	2435598	Transcriptional regulator
2431139	2472168	41029	2435785	2436009	Phage protein
2431139	2472168	41029	2436050	2436316	Phage protein
2431139	2472168	41029	2436316	2436471	FIG01230469: hypothetical protein
2431139	2472168	41029	2436511	2436687	Phage protein
2431139	2472168	41029	2436692	2437672	Phage protein
2431139	2472168	41029	2437676	2437954	Transition state regulatory protein AbrB
2431139	2472168	41029	2437947	2438306	FIG01225113: hypothetical protein
2431139	2472168	41029	2438325	2438492	FIG01228053: hypothetical protein
2431139	2472168	41029	2438518	2438769	FIG01231899: hypothetical protein
2431139	2472168	41029	2438790	2439272	P26
2431139	2472168	41029	2439312	2439575
2431139	2472168	41029	2441607	2442923	hypothetical protein formerly called flagellar hook-length control protein FliK
2431139	2472168	41029	2443243	2443497
2431139	2472168	41029	2443679	2443933	FIG01232899: hypothetical protein
2431139	2472168	41029	2444335	2445144	FIG01240821: hypothetical protein
2431139	2472168	41029	2445309	2445773	Exosporium protein D
2431139	2472168	41029	2446843	2446980
2431139	2472168	41029	2447394	2448188	UDP-N-acetylglucosamine--N-acetylmuramyl- (pentape ptide) pyrophosphoryl-undecaprenol N-acetylglucosamine transferase (EC 2.4.1.227)
2431139	2472168	41029	2448310	2448480	Phage protein
2431139	2472168	41029	2448501	2448971	Phage protein
2431139	2472168	41029	2448968	2449510	Phage integrase
2431139	2472168	41029	2449635	2450291
2431139	2472168	41029	2450275	2451435	Transcriptional regulator
2431139	2472168	41029	2452771	2452839	Transposase
2431139	2472168	41029	2453217	2453333
2431139	2472168	41029	2453720	2454004	hypothetical protein
2431139	2472168	41029	2454057	2454332	penicillin-binding protein
2431139	2472168	41029	2454511	2454717
2431139	2472168	41029	2454945	2455151
2431139	2472168	41029	2455377	2455625	FIG01225320: hypothetical protein
2431139	2472168	41029	2455902	2457332	Mobile element protein
2431139	2472168	41029	2457562	2457801	Resolvase
2431139	2472168	41029	2458211	2458798	Transcriptional regulator, AcrR family
2431139	2472168	41029	2458932	2459660	FIG01226239: hypothetical protein
2431139	2472168	41029	2459858	2460793	Integral membrane protein
2431139	2472168	41029	2461641	2462156	FIG01253137: hypothetical protein
2431139	2472168	41029	2462645	2462917	DNA-binding protein HBsu
2431139	2472168	41029	2463233	2463529	FIG01245593: hypothetical protein
2431139	2472168	41029	2463604	2463882	Transcriptional regulator, AbrB family
2431139	2472168	41029	2465510	2466583	hypothetical protein
2431139	2472168	41029	2467530	2467646
2431139	2472168	41029	2467730	2469379	S-layer protein; N-acetylmuramoyl-L-alanine amidase (EC 3.5.1.28)
2431139	2472168	41029	2470038	2471465	S-layer protein; Peptidoglycan endo-beta-N-acetylglucosaminidase
2431139	2472168	41029	2471614	2472168	Transcriptional regulator, MerR family
2488735	2515757	27022	2488735	2489034	FIG01241963: hypothetical protein
2488735	2515757	27022	2489573	2489776	Cold shock protein of CSP family
2488735	2515757	27022	2490181	2490726	FIG01225323: hypothetical protein
2488735	2515757	27022	2490851	2491090	Negative regulatory protein YxlE
2488735	2515757	27022	2491087	2491992	Efflux ABC transporter, ATP-binding protein
2488735	2515757	27022	2491989	2492777	Transmembrane protein YxlG
2488735	2515757	27022	2493259	2493660
2488735	2515757	27022	2493806	2493949
2488735	2515757	27022	2494370	2494492
2488735	2515757	27022	2495399	2495728
2488735	2515757	27022	2496553	2496759
2488735	2515757	27022	2497802	2497966	Phage terminase, large subunit
2488735	2515757	27022	2497953	2498165	ThiJ/PfpI family protein
2488735	2515757	27022	2498162	2498458	ThiJ/PfpI family protein
2488735	2515757	27022	2499092	2500570	Transcriptional regulator, GntR family domain; Aspartate aminotransferase (EC 2.6.1.1)
2488735	2515757	27022	2500937	2501356	FIG01241273: hypothetical protein
2488735	2515757	27022	2501413	2502189	Phenazine biosynthesis protein PhzF like
2488735	2515757	27022	2502208	2502672	RidA/YER057c/UK114 superfamily, group 1
2488735	2515757	27022	2503034	2503153	hypothetical protein
2488735	2515757	27022	2503412	2503885	tRNA proofreading protein STM4549
2488735	2515757	27022	2503995	2504333	FIG01239808: hypothetical protein
2488735	2515757	27022	2505002	2506003	FIG01245340: hypothetical protein
2488735	2515757	27022	2506407	2507579	integrase-recombinase
2488735	2515757	27022	2507891	2509186	Uncharacterized amino acid permease YecA
2488735	2515757	27022	2509337	2509777	Leucine-responsive regulatory protein, regulator for leucine (or lrp) regulon and high-affinity branched-chain amino acid transport system
2488735	2515757	27022	2509947	2510135	FIG01232457: hypothetical protein
2488735	2515757	27022	2510122	2510724	Fic domain protein, HP1159 type
2488735	2515757	27022	2510998	2511189	Microbial collagenase (EC 3.4.24.3)
2488735	2515757	27022	2511385	2511831	spermine/spermidine acetyltransferase
2488735	2515757	27022	2512199	2513149	CAAX amino terminal protease family protein
2488735	2515757	27022	2514297	2515325	Choloylglycine hydrolase (EC 3.5.1.24)
2488735	2515757	27022	2515503	2515757	FIG01236207: hypothetical protein
2525534	2564058	38524	2525534	2527243	Pyruvate decarboxylase (EC 4.1.1.1); Alpha-keto-acid decarboxylase (EC 4.1.1.-)
2525534	2564058	38524	2527484	2528905	Glucose dehydrogenase [pyrroloquinoline-quinone]
2525534	2564058	38524	2528950	2529156
2525534	2564058	38524	2529349	2529768	Putative membrane-spanning protein
2525534	2564058	38524	2529835	2530686	FIG01126280: hypothetical protein
2525534	2564058	38524	2530700	2531497	FIG00567468: TatD-related DNase
2525534	2564058	38524	2531512	2532342	Uncharacterized isomerase/epimerase
2525534	2564058	38524	2532339	2533217	Aromatic prenyltransferase 1, UbiA family
2525534	2564058	38524	2533250	2534572	hypothetical protein
2525534	2564058	38524	2534577	2535761	Inositol-1-phosphate synthase (EC 5.5.1.4)
2525534	2564058	38524	2535993	2537471	Uncharacterized aromatic compound monooxygenase YhjG
2525534	2564058	38524	2537717	2538754	Beta-lactamase class C-like and penicillin binding proteins (PBPs) superfamily
2525534	2564058	38524	2539101	2540102	N-acetylmuramoyl-L-alanine amidase/putative S-layer protein
2525534	2564058	38524	2540486	2540617
2525534	2564058	38524	2540873	2541574	FIG01231848: hypothetical protein
2525534	2564058	38524	2541701	2542558	FIG01235417: hypothetical protein
2525534	2564058	38524	2543152	2543265
2525534	2564058	38524	2543517	2544593	tyrosine recombinase
2525534	2564058	38524	2545597	2545713
2525534	2564058	38524	2545783	2545911
2525534	2564058	38524	2546069	2546317
2525534	2564058	38524	2547774	2547965	FIG01238522: hypothetical protein
2525534	2564058	38524	2549767	2550252	FIG01253341: hypothetical protein
2525534	2564058	38524	2550914	2551303	spore coat polysaccharide synthesis
2525534	2564058	38524	2551949	2552518	FIG01228215: hypothetical protein
2525534	2564058	38524	2552932	2554347	Phosphatidylinositol-specific phospholipase C (EC 4.6.1.13)
2525534	2564058	38524	2554526	2555902	Chitin binding protein
2525534	2564058	38524	2557292	2558335	Fic family protein
2525534	2564058	38524	2559194	2560702	Nutrient germinant receptor inner membrane subunit A (GerKA/GerAA/GerBA)
2525534	2564058	38524	2560689	2561792	FIG01228437: hypothetical protein
2525534	2564058	38524	2561789	2562916	FIG01231943: hypothetical protein
2525534	2564058	38524	2563684	2564058	FIG01241362: hypothetical protein
2705430	2775412	69982	2705430	2705579
2705430	2775412	69982	2706232	2706465	CGEA protein
2705430	2775412	69982	2706691	2706936
2705430	2775412	69982	2706968	2707945	FIG01226839: hypothetical protein
2705430	2775412	69982	2708061	2708201
2705430	2775412	69982	2708186	2709235	N-acetylneuraminate synthase (EC 2.5.1.56)
2705430	2775412	69982	2709228	2709788	enoyl-CoA hydratase, R-specific
2705430	2775412	69982	2709790	2710890	3-deoxy-manno-octulosonate cytidylyltransferase (EC 2.7.7.38)
2705430	2775412	69982	2710930	2711904	Spore coat polysaccharide biosynthesis protein SpsF
2705430	2775412	69982	2711926	2713131	Aminotransferase, DegT/DnrJ/EryC1/StrS family
2705430	2775412	69982	2713131	2714093	UDP-glucose 4-epimerase (EC 5.1.3.2)
2705430	2775412	69982	2714090	2715115	UDP-N-acetylglucosamine 4,6-dehydratase (EC 4.2.1.135)
2705430	2775412	69982	2715558	2716325	spore coat polysaccharide synthesis
2705430	2775412	69982	2716613	2717902	spore coat polysaccharide synthesis
2705430	2775412	69982	2718328	2719119	Oxidoreductase, short-chain dehydrogenase/reductase family
2705430	2775412	69982	2719106	2720023	Nucleoside-diphosphate-sugar epimerases
2705430	2775412	69982	2720905	2721915	N-acetylneuraminate synthase (EC 2.5.1.56)
2705430	2775412	69982	2721915	2722703
2705430	2775412	69982	2723446	2724843	Spore coat polysaccharide biosynthesis protein spsB
2705430	2775412	69982	2725992	2727353	surface antigen gene
2705430	2775412	69982	2727697	2727843
2705430	2775412	69982	2727903	2728169	FIG01252810: hypothetical protein
2705430	2775412	69982	2728582	2728800	FIG01238323: hypothetical protein
2705430	2775412	69982	2728946	2729272	Transcriptional regulator
2705430	2775412	69982	2730084	2730182
2705430	2775412	69982	2730324	2731307	Glycerophosphoryl diester phosphodiesterase (EC 3.1.4.46)
2705430	2775412	69982	2731740	2732306	O-acetyltransferase, anthrose biosynthesis
2705430	2775412	69982	2732299	2733429	Aminotransferase, anthrose biosynthesis
2705430	2775412	69982	2733449	2736007	Glycosyl transferase, group 2 family, anthrose biosynthesis
2705430	2775412	69982	2736184	2736975	Enoyl-CoA hydratase (EC 4.2.1.17), anthrose biosynthesis
2705430	2775412	69982	2737480	2737869	Phage portal
2705430	2775412	69982	2737890	2737991	Phage portal
2705430	2775412	69982	2737988	2738185	Phage portal
2705430	2775412	69982	2738367	2738708
2705430	2775412	69982	2738905	2740305	Tetracycline resistance, MFS efflux pump => Tet(45)
2705430	2775412	69982	2740550	2740960	FIG01237538: hypothetical protein
2705430	2775412	69982	2741065	2741262	FIG01246564: hypothetical protein
2705430	2775412	69982	2741415	2741774	Transcriptional regulator, MerR family
2705430	2775412	69982	2742067	2742276
2705430	2775412	69982	2742532	2743692
2705430	2775412	69982	2744202	2744474	hypothetical protein
2705430	2775412	69982	2744649	2744777
2705430	2775412	69982	2745231	2745473
2705430	2775412	69982	2745901	2746317
2705430	2775412	69982	2746329	2746745
2705430	2775412	69982	2747044	2747454
2705430	2775412	69982	2747435	2747548
2705430	2775412	69982	2747568	2747756	Repressor (cro-like) [Bacteriophage A118]
2705430	2775412	69982	2747915	2748238	LexA repressor (EC 3.4.21.88)
2705430	2775412	69982	2748549	2748806	Integrase
2705430	2775412	69982	2749278	2749469
2705430	2775412	69982	2750106	2755745	hypothetical protein
2705430	2775412	69982	2756366	2756686	Mobile element protein
2705430	2775412	69982	2756821	2757561	Mobile element protein
2705430	2775412	69982	2757577	2757678	Phage protein
2705430	2775412	69982	2758091	2759254	hypothetical protein
2705430	2775412	69982	2759334	2760257	hypothetical protein
2705430	2775412	69982	2760479	2760853
2705430	2775412	69982	2760868	2761488	hypothetical protein
2705430	2775412	69982	2761492	2761959
2705430	2775412	69982	2761968	2763632	hypothetical protein
2705430	2775412	69982	2763625	2764713	hypothetical protein
2705430	2775412	69982	2765283	2766437
2705430	2775412	69982	2767365	2768228	HNH endonuclease
2705430	2775412	69982	2768959	2769516
2705430	2775412	69982	2769682	2770743	hypothetical protein
2705430	2775412	69982	2772094	2773185	Response regulator aspartate phosphatase
2705430	2775412	69982	2773182	2773313
2705430	2775412	69982	2773428	2773631	FIG01251828: hypothetical protein
2705430	2775412	69982	2773704	2773871	FIG01251828: hypothetical protein
2705430	2775412	69982	2774137	2774490	Mobile element protein
2705430	2775412	69982	2774588	2775412	Mobile element protein
3213211	3223461	10250	3212105	3213214	FIG01226901: hypothetical protein
3213211	3223461	10250	3213211	3214143	ATPase, AAA family
3213211	3223461	10250	3214446	3215693	FIG01230945: hypothetical protein
3213211	3223461	10250	3215722	3216129	transposase (12) BH0978
3213211	3223461	10250	3216579	3216923
3213211	3223461	10250	3216926	3217630	Lmo0066 homolog within ESAT-6 gene cluster, similarity to ADP-ribosylating toxins
3213211	3223461	10250	3217928	3219175	FIG01230945: hypothetical protein
3213211	3223461	10250	3219204	3219944	transposase (12) BH0978
3213211	3223461	10250	3220285	3220674	FIG01227759: hypothetical protein
3213211	3223461	10250	3220709	3222280	Lmo0066 homolog within ESAT-6 gene cluster, similarity to ADP-ribosylating toxins
3213211	3223461	10250	3222277	3222639	FIG01230914: hypothetical protein
3213211	3223461	10250	3222680	3222955	FIG01231425: hypothetical protein
3213211	3223461	10250	3223168	3223461	FIG01225137: hypothetical protein
3506558	3510678	4120	3506558	3506806	Integral membrane protein
3506558	3510678	4120	3507016	3507477	Acetyltransferase, GNAT family
3506558	3510678	4120	3507755	3507898	hypothetical protein
3506558	3510678	4120	3507972	3509264	Phage tail fiber protein
3506558	3510678	4120	3509413	3510048	SAM-dependent methyltransferase
3506558	3510678	4120	3510023	3510115	SAM-dependent methyltransferase
3506558	3510678	4120	3510136	3510678	FIG01227072: hypothetical protein
3647684	3727601	79917	3647684	3648187	Acetyltransferase, GNAT family
3647684	3727601	79917	3648391	3648573	FIG01225345: hypothetical protein
3647684	3727601	79917	3648778	3648936	FIG01232496: hypothetical protein
3647684	3727601	79917	3649462	3649953	CDP-diacylglycerol--serine O-phosphatidyltransferase (EC 2.7.8.8); Archaetidylserine synthase (EC 2.7.8.38)
3647684	3727601	79917	3650165	3650305	hypothetical protein
3647684	3727601	79917	3650336	3650521	FIG01228212: hypothetical protein
3647684	3727601	79917	3650571	3652007	Zn-dependent hydroxyacylglutathione hydrolase; Polysulfide binding protein
3647684	3727601	79917	3652074	3653273	Sulfide:quinone oxidoreductase, Type II
3647684	3727601	79917	3653811	3654485	FIG01228013: hypothetical protein
3647684	3727601	79917	3654724	3654834	Transposase
3647684	3727601	79917	3656451	3657200	Glucose-1-phosphate cytidylyltransferase (EC 2.7.7.33)
3647684	3727601	79917	3657221	3659290	Putative glycosyltransferase
3647684	3727601	79917	3659373	3660332	CDP-abequose synthase
3647684	3727601	79917	3660361	3661449	CDP-glucose 4,6-dehydratase (EC 4.2.1.45)
3647684	3727601	79917	3662171	3663289	Mobile element protein
3647684	3727601	79917	3663970	3665085	Response regulator aspartate phosphatase
3647684	3727601	79917	3665085	3665246	Response regulator aspartate phosphatase inhibitor
3647684	3727601	79917	3665408	3667390	Methyl-accepting chemotaxis sensor/transducer protein
3647684	3727601	79917	3668199	3668501	FIG01230005: hypothetical protein
3647684	3727601	79917	3669031	3669405	FIG01241362: hypothetical protein
3647684	3727601	79917	3669666	3670001	FIG01233892: hypothetical protein
3647684	3727601	79917	3672498	3672569	Transposase
3647684	3727601	79917	3672796	3673818	Two-component system sensor histidine kinase
3647684	3727601	79917	3673811	3674521	Two-component transcriptional response regulator, OmpR family
3647684	3727601	79917	3674647	3693741	Polyketide synthase modules and related proteins
3647684	3727601	79917	3693844	3701727	Polyketide synthase modules and related proteins
3647684	3727601	79917	3702003	3717824	Polyketide synthase modules and related proteins
3647684	3727601	79917	3718521	3719243	Putative thioesterase
3647684	3727601	79917	3719243	3719962	4'-phosphopantetheinyl transferase (EC 2.7.8.-)
3647684	3727601	79917	3720007	3721272	FIG01232241: hypothetical protein
3647684	3727601	79917	3721809	3721922
3647684	3727601	79917	3722075	3722674	putative membrane-associated phospholipid phosphatase, PAP2 superfamily
3647684	3727601	79917	3722781	3723518	Bacitracin efflux ABC transporter, permease protein BcrB
3647684	3727601	79917	3723511	3724431	Bacitracin efflux ABC transporter, ATP-binding protein BcrA
3647684	3727601	79917	3724534	3724809	Cell wall surface anchor family protein
3647684	3727601	79917	3726290	3726616	probable endoglucanase
3647684	3727601	79917	3727068	3727601	Response regulator aspartate phosphatase
3911107	3919988	8881	3911107	3911763	Site-specific recombinase, resolvase family
3911107	3919988	8881	3911854	3912525	SOS-response repressor and protease LexA (EC 3.4.21.88)
3911107	3919988	8881	3912618	3913421	FIG01226476: hypothetical protein
3911107	3919988	8881	3913422	3913964	FIG01226660: hypothetical protein
3911107	3919988	8881	3913957	3914280	Transcriptional regulator, PadR family
3911107	3919988	8881	3914652	3914882	FIG01227797: hypothetical protein
3911107	3919988	8881	3914944	3915840	Phage N-acetylmuramoyl-L-alanine amidase (EC 3.5.1.28)
3911107	3919988	8881	3916116	3916958	Cell wall endopeptidase, family M23/M37
3911107	3919988	8881	3917082	3918071	Antigen
3911107	3919988	8881	3918306	3918692	Phage protein
3911107	3919988	8881	3918667	3918831	FIG01230406: hypothetical protein
3911107	3919988	8881	3919101	3919988	Phage replication protein
3928030	3978659	50629	3928030	3928167	hypothetical protein
3928030	3978659	50629	3928199	3929155	Stage V sporulation protein SpoVK
3928030	3978659	50629	3929269	3930234	Phage integrase
3928030	3978659	50629	3930348	3932732	Phage tail fiber protein
3928030	3978659	50629	3932835	3932945	Transposase
3928030	3978659	50629	3933949	3934263	Mobile element protein
3928030	3978659	50629	3934275	3934673	Transposase IS200-like
3928030	3978659	50629	3934864	3935196
3928030	3978659	50629	3936443	3937336	Transcriptional regulator, Xre family
3928030	3978659	50629	3937659	3938258	Cell envelope-bound metalloprotease, Camelysin (EC 3.4.24.-)
3928030	3978659	50629	3938517	3942758	Subtilase family domain protein
3928030	3978659	50629	3943162	3943803	Two-component transcriptional response regulator, LuxR family
3928030	3978659	50629	3943805	3945637	FIG01227645: hypothetical protein
3928030	3978659	50629	3946054	3947880	Asparagine synthetase [glutamine-hydrolyzing] (EC 6.3.5.4) YisO
3928030	3978659	50629	3948284	3948853
3928030	3978659	50629	3949105	3949926	Polysaccharide deacetylase (EC 3.5.1.41)
3928030	3978659	50629	3950061	3950564	FIG01231147: hypothetical protein
3928030	3978659	50629	3950951	3951082	D-serine dehydratase (EC 4.3.1.18)
3928030	3978659	50629	3951184	3951738	Transcriptional regulator, MerR family
3928030	3978659	50629	3951874	3953292	S-layer protein; Peptidoglycan endo-beta-N-acetylglucosaminidase
3928030	3978659	50629	3953613	3954185	FIG01229709: hypothetical protein
3928030	3978659	50629	3954416	3954679	FIG01246595: hypothetical protein
3928030	3978659	50629	3954648	3955013	FIG01246595: hypothetical protein
3928030	3978659	50629	3955097	3955219
3928030	3978659	50629	3955250	3955903	FIG01237328: hypothetical protein
3928030	3978659	50629	3955900	3955995
3928030	3978659	50629	3956185	3956550	FIG01229709: hypothetical protein
3928030	3978659	50629	3956547	3956753	FIG01229709: hypothetical protein
3928030	3978659	50629	3956980	3957552	hypothetical protein
3928030	3978659	50629	3957604	3959220	FIG01226094: hypothetical protein
3928030	3978659	50629	3959217	3959579	FIG01252330: hypothetical protein
3928030	3978659	50629	3959622	3959900	Bacillus cereus group-specific protein, uncharacterized
3928030	3978659	50629	3960123	3960812	cESAT-6-secreted WXG100 domain protein, contains EndoU nuclease domain (B.anthracis)
3928030	3978659	50629	3960816	3961157	FIG01241410: hypothetical protein
3928030	3978659	50629	3961670	3963067	Phosphate regulon sensor protein PhoR (EC 2.7.3.-)
3928030	3978659	50629	3963057	3963773	Two-component transcriptional response regulator, OmpR family
3928030	3978659	50629	3963899	3964246	FIG01238059: hypothetical protein
3928030	3978659	50629	3964354	3964473
3928030	3978659	50629	3964578	3965387	SAM-dependent methyltransferase
3928030	3978659	50629	3965677	3966009	FIG01240471: hypothetical protein
3928030	3978659	50629	3967392	3967592
3928030	3978659	50629	3967678	3967878
3928030	3978659	50629	3968542	3969117	FIG01238900: hypothetical protein
3928030	3978659	50629	3969429	3970484	N-acetylmuramoyl-L-alanine amidase
3928030	3978659	50629	3970481	3970720	holin
3928030	3978659	50629	3970720	3970956	XpaF1 protein
3928030	3978659	50629	3971147	3972031	Phage N-acetylmuramoyl-L-alanine amidase (EC 3.5.1.28)
3928030	3978659	50629	3972304	3973125	Cell wall endopeptidase, family M23/M37
3928030	3978659	50629	3973267	3974235	Antigen
3928030	3978659	50629	3974472	3974858	Phage protein
3928030	3978659	50629	3974962	3975858	prophage LambdaBa02, DNA replication protein
3928030	3978659	50629	3975931	3976167	hypothetical protein; possible transcriptional regulator
3928030	3978659	50629	3976304	3976732	Phage transcriptional regulator, Cro/CI family
3928030	3978659	50629	3976755	3977183	Phage repressor protein
3928030	3978659	50629	3977448	3978659	S-layer homology domain protein
4262184	4267296	5112	4262184	4262372
4262184	4267296	5112	4262460	4262696
4262184	4267296	5112	4262741	4263040	hypothetical phage protein
4262184	4267296	5112	4263228	4263476
4262184	4267296	5112	4263514	4263699
4262184	4267296	5112	4263731	4264333
4262184	4267296	5112	4264370	4264675
4262184	4267296	5112	4264711	4265283	hypothetical protein
4262184	4267296	5112	4265326	4266105
4262184	4267296	5112	4266301	4266777	FIG01251116: hypothetical protein
4262184	4267296	5112	4266781	4267296	Dimeric dUTPase (EC 3.6.1.23)
4270312	4274216	3904	4270312	4270476	Phage protein
4270312	4274216	3904	4270533	4270733	prophage LambdaBa02, DNA-binding protein
4270312	4274216	3904	4270843	4271037	FIG01235738: hypothetical protein
4270312	4274216	3904	4271206	4271562	Transcriptional regulator, Xre family
4270312	4274216	3904	4271559	4271741	FIG01231439: hypothetical protein
4270312	4274216	3904	4271884	4272018
4270312	4274216	3904	4272020	4273165	Prophage helix-turn-helix protein
4270312	4274216	3904	4273602	4273946	Transcriptional regulator, MerR family
4270312	4274216	3904	4274037	4274216	hypothetical protein
4937717	4949756	12039	4937717	4937893	FIG01245818: hypothetical protein
4937717	4949756	12039	4937932	4938189	FIG01237266: hypothetical protein
4937717	4949756	12039	4938416	4939327	FIG01252567: hypothetical protein
4937717	4949756	12039	4939560	4940579	hypothetical protein
4937717	4949756	12039	4940729	4941163
4937717	4949756	12039	4941167	4943764	hypothetical protein
4937717	4949756	12039	4944047	4944649	Phage head maturation protease
4937717	4949756	12039	4944679	4945305	FIG01230458: hypothetical protein
4937717	4949756	12039	4945337	4945474
4937717	4949756	12039	4945830	4946096	FIG01247441: hypothetical protein
4937717	4949756	12039	4946103	4946498	Phage protein
4937717	4949756	12039	4946520	4946741	FIG01229476: hypothetical protein
4937717	4949756	12039	4947071	4949353	DNA primase, phage associated
4937717	4949756	12039	4949366	4949476
4937717	4949756	12039	4949457	4949756	FIG01231295: hypothetical protein
5010891	5021502	10611	5010406	5010921	Molybdopterin-guanine dinucleotide biosynthesis protein MobB
5010891	5021502	10611	5010891	5012180	Molybdopterin molybdenumtransferase (EC 2.10.1.1)
5010891	5021502	10611	5012264	5012749	Cyclic pyranopterin monophosphate synthase (EC 4.6.1.17)
5010891	5021502	10611	5012787	5013800	Molybdopterin-synthase adenylyltransferase (EC 2.7.7.80)
5010891	5021502	10611	5013817	5014830	GTP 3',8-cyclase (EC 4.1.99.22)
5010891	5021502	10611	5015031	5018879	Phage tail fiber protein
5010891	5021502	10611	5018996	5019319	FIG01226865: hypothetical protein
5010891	5021502	10611	5019340	5019564	FIG01228631: hypothetical protein
5010891	5021502	10611	5019643	5019948	Rhodanese-like domain protein
5010891	5021502	10611	5020146	5020328	FIG01225758: hypothetical protein
5010891	5021502	10611	5020378	5021502	Homoserine O-acetyltransferase (EC 2.3.1.31)
5183870	5220738	36868	5183870	5184187	Uncharacterized protein YuiB
5183870	5220738	36868	5184184	5184690	MutT/Nudix family protein
5183870	5220738	36868	5184814	5186022	NADH dehydrogenase (EC 1.6.99.3)
5183870	5220738	36868	5186484	5187473	Thioredoxin reductase (EC 1.8.1.9)
5183870	5220738	36868	5187586	5197701	Cell surface protein
5183870	5220738	36868	5198173	5198652	Transcriptional regulator, AraC family
5183870	5220738	36868	5198818	5200065	Uncharacterized MFS-type transporter
5183870	5220738	36868	5200083	5200964	Transcriptional regulator, DeoR family
5183870	5220738	36868	5201044	5201505	Uncharacterized protein YbbK
5183870	5220738	36868	5201535	5201888	FIG01225863: hypothetical protein
5183870	5220738	36868	5202072	5202248
5183870	5220738	36868	5202522	5203292	FIG01225881: hypothetical protein
5183870	5220738	36868	5204287	5204838
5183870	5220738	36868	5204969	5208328	Phage tail length tape-measure protein
5183870	5220738	36868	5208659	5208841	FIG01234982: hypothetical protein
5183870	5220738	36868	5208854	5209480	FIG01241436: hypothetical protein
5183870	5220738	36868	5209473	5209916	FIG01235475: hypothetical protein
5183870	5220738	36868	5209942	5210298
5183870	5220738	36868	5210291	5210602
5183870	5220738	36868	5210854	5211765	FIG01236170: hypothetical protein
5183870	5220738	36868	5213152	5213283
5183870	5220738	36868	5213380	5213943	Site-specific recombinase, resolvase family
5183870	5220738	36868	5214537	5215736	FIG00640624: hypothetical protein
5183870	5220738	36868	5216051	5216155
5183870	5220738	36868	5216856	5217047
5183870	5220738	36868	5217104	5217373
5183870	5220738	36868	5218196	5219233	Phage-related integrase/recombinase
5183870	5220738	36868	5219477	5219830	Uncharacterized protein SufA
5183870	5220738	36868	5219872	5220738	Diaminopimelate epimerase (EC 5.1.1.7)
5780031	5788787	8756	5780031	5782352	hypothetical protein
5780031	5788787	8756	5782487	5782627
5780031	5788787	8756	5782881	5783297
5780031	5788787	8756	5783837	5784319	PXO1-87
5780031	5788787	8756	5784359	5785504	putative membrane protein
5780031	5788787	8756	5785957	5786640	CAAX amino terminal protease family protein
5780031	5788787	8756	5786852	5787481	FIG01236749: hypothetical protein
5780031	5788787	8756	5787895	5788020	hypothetical protein
5780031	5788787	8756	5788551	5788787	Mobile element protein
5861883	5867615	5732	5861883	5862170	pXO1-28
5861883	5867615	5732	5862637	5862753
5861883	5867615	5732	5862988	5863272	pXO1-28
5861883	5867615	5732	5863467	5864234	FIG01246694: hypothetical protein
5861883	5867615	5732	5864487	5864933
5861883	5867615	5732	5865102	5865278
5861883	5867615	5732	5865649	5865990	nucleotidyltransferase domain protein
5861883	5867615	5732	5865977	5866387	nucleotidyltransferase domain protein
5861883	5867615	5732	5867093	5867365	Phage integrase
5861883	5867615	5732	5867493	5867615
5890453	5930003	39550	5890453	5890938	CAAX amino terminal protease family protein
5890453	5930003	39550	5891921	5893663	Methyl-accepting chemotaxis protein
5890453	5930003	39550	5893830	5894045	Small acid-soluble spore protein
5890453	5930003	39550	5894118	5894534	FIG01226329: hypothetical protein
5890453	5930003	39550	5895269	5897470	Bacillolysin (EC 3.4.24.28)
5890453	5930003	39550	5898208	5898369	FIG01232940: hypothetical protein
5890453	5930003	39550	5898437	5898565	hypothetical protein
5890453	5930003	39550	5898562	5899656	Response regulator aspartate phosphatase
5890453	5930003	39550	5899993	5900142	Bacillolysin
5890453	5930003	39550	5900261	5901235	Multimodular transpeptidase-transglycosylase (EC 2.4.1.129) (EC 3.4.-.-); Penicillin-binding protein 1A/1B (PBP1)
5890453	5930003	39550	5901589	5901972	Mutator MutT protein (7,8-dihydro-8-oxoguanine-triphosphatase) (EC 3.6.1.-)
5890453	5930003	39550	5902438	5903187	Zeta toxin
5890453	5930003	39550	5903281	5903394
5890453	5930003	39550	5903624	5904547	putative type II restriction endonuclease
5890453	5930003	39550	5904622	5904984	FIG01240565: hypothetical protein
5890453	5930003	39550	5905053	5905382	RS21-C6-like protein (RS21-C6 protein)
5890453	5930003	39550	5905530	5907212	ATP/GTP binding protein
5890453	5930003	39550	5907375	5907806	transcriptional regulator (Lrp/AsnC family)
5890453	5930003	39550	5907974	5908555	Carbonic anhydrase, beta class (EC 4.2.1.1)
5890453	5930003	39550	5908587	5909036	Cyanate hydratase (EC 4.2.1.104)
5890453	5930003	39550	5909164	5910444	Xanthine permease
5890453	5930003	39550	5911094	5911525	FIG01236965: hypothetical protein
5890453	5930003	39550	5911566	5912570	prophage ps3 protein 01
5890453	5930003	39550	5912895	5913092
5890453	5930003	39550	5913797	5914132	Branched-chain amino acid transport protein AzlD
5890453	5930003	39550	5914129	5914842	Branched-chain amino acid transport protein AzlC
5890453	5930003	39550	5915014	5916402	Transcriptional regulator, GntR family domain; Aspartate aminotransferase (EC 2.6.1.1)
5890453	5930003	39550	5917769	5917900
5890453	5930003	39550	5917981	5918379
5890453	5930003	39550	5918432	5918602
5890453	5930003	39550	5918602	5918826	Phage protein
5890453	5930003	39550	5918831	5919013
5890453	5930003	39550	5919018	5919269
5890453	5930003	39550	5919263	5919577	FIG01108941: hypothetical protein
5890453	5930003	39550	5919580	5919888
5890453	5930003	39550	5921077	5922567	Mobile element protein
5890453	5930003	39550	5923619	5923912	Type I restriction-modification system, specificity subunit S
5890453	5930003	39550	5925296	5925535	Glutamyl-tRNA synthetase (EC 6.1.1.17); Glutamyl-tRNA(Gln) synthetase (EC 6.1.1.24)
5890453	5930003	39550	5926849	5927319	Deoxyadenosine kinase (EC 2.7.1.76); Deoxyguanosine kinase (EC 2.7.1.113)
5890453	5930003	39550	5929239	5930003	Oxidoreductase, short-chain dehydrogenase/reductase family
5950998	5963465	12467	5950721	5951008	FIG01230393: hypothetical protein
5950998	5963465	12467	5950998	5951354	FIG01236013: hypothetical protein
5950998	5963465	12467	5951347	5951748	Gp8 protein
5950998	5963465	12467	5951735	5952163	FIG00627453: hypothetical protein
5950998	5963465	12467	5952164	5952748	structural component
5950998	5963465	12467	5952820	5953281	FIG01234727: hypothetical protein
5950998	5963465	12467	5953326	5953445
5950998	5963465	12467	5953460	5954914	Phage tape measure
5950998	5963465	12467	5955167	5957191	Tail length tape measure protein
5950998	5963465	12467	5958269	5958850	16S rRNA (guanine(1207)-N(2))-methyltransferase (EC 2.1.1.172)
5950998	5963465	12467	5959853	5960146	16S rRNA (cytosine(1402)-N(4))-methyltransferase (EC 2.1.1.199)
5950998	5963465	12467	5960151	5960354	Cell division protein FtsL
5950998	5963465	12467	5961489	5961929	Kup system potassium uptake protein
5950998	5963465	12467	5962933	5963001	DNA polymerase III polC-type (EC 2.7.7.7)
5950998	5963465	12467	5963145	5963465	Bacterial ribosome SSU maturation protein RimP
5997592	6029010	31418	5997592	5998122	Bis-ABC ATPase SPy1206
5997592	6029010	31418	5999126	5999635	DNA polymerase III polC-type (EC 2.7.7.7)
5997592	6029010	31418	6000637	6001287	lacX protein, putative
5997592	6029010	31418	6005202	6005327
5997592	6029010	31418	6005398	6005829	hypothetical protein
5997592	6029010	31418	6006857	6007096
5997592	6029010	31418	6009387	6009899	Sortase A, LPXTG specific
5997592	6029010	31418	6010944	6011090	V-type ATP synthase subunit F (EC 3.6.3.14)
5997592	6029010	31418	6011112	6011504	V-type ATP synthase subunit A (EC 3.6.3.14)
5997592	6029010	31418	6012507	6013010	Maltose phosphorylase (EC 2.4.1.8)
5997592	6029010	31418	6014013	6014279	Mobile element protein
5997592	6029010	31418	6015711	6016286	FIG01221172: hypothetical protein
5997592	6029010	31418	6017635	6017796	Pyruvate oxidase (EC 1.2.3.3)
5997592	6029010	31418	6018801	6018866
5997592	6029010	31418	6018863	6018979
5997592	6029010	31418	6018970	6019176	FIG01235271: hypothetical protein
5997592	6029010	31418	6019372	6019797	FIG01228164: hypothetical protein
5997592	6029010	31418	6019794	6019949	FIG01238226: hypothetical protein
5997592	6029010	31418	6019959	6021140	FIG01225266: hypothetical protein
5997592	6029010	31418	6021110	6022531	FIG01225228: hypothetical protein
5997592	6029010	31418	6022638	6022790
5997592	6029010	31418	6022817	6022969
5997592	6029010	31418	6023114	6023257
5997592	6029010	31418	6023594	6023860
5997592	6029010	31418	6024008	6024184
5997592	6029010	31418	6024278	6024880
5997592	6029010	31418	6025163	6026359
5997592	6029010	31418	6026673	6026888
5997592	6029010	31418	6027010	6027429
5997592	6029010	31418	6027441	6027647	FIG01252708: hypothetical protein
5997592	6029010	31418	6027743	6028147	Single-stranded DNA-binding protein
5997592	6029010	31418	6028491	6028592
5997592	6029010	31418	6028611	6028700
5997592	6029010	31418	6028705	6028818
5997592	6029010	31418	6028819	6029010	FIG01238336: hypothetical protein
6005398	6013010	7612	6005398	6005829	hypothetical protein
6005398	6013010	7612	6006857	6007096
6005398	6013010	7612	6009387	6009899	Sortase A, LPXTG specific
6005398	6013010	7612	6010944	6011090	V-type ATP synthase subunit F (EC 3.6.3.14)
6005398	6013010	7612	6011112	6011504	V-type ATP synthase subunit A (EC 3.6.3.14)
6005398	6013010	7612	6012507	6013010	Maltose phosphorylase (EC 2.4.1.8)
6023114	6027647	4533	6023114	6023257
6023114	6027647	4533	6023594	6023860
6023114	6027647	4533	6024008	6024184
6023114	6027647	4533	6024278	6024880
6023114	6027647	4533	6025163	6026359
6023114	6027647	4533	6026673	6026888
6023114	6027647	4533	6027010	6027429
6023114	6027647	4533	6027441	6027647	FIG01252708: hypothetical protein

## Sheet: Table S2
Table S2: Island prediction in B. altitudinis 2R-9
Island start	Island end	Length	Gene start	Gene end	Product
165187	172557	7370	165187	167742	hypothetical protein
165187	172557	7370	167744	170107
165187	172557	7370	170304	171980	Modification methylase
165187	172557	7370	172366	172557
423923	428224	4301	423923	424048
423923	428224	4301	424954	425136
423923	428224	4301	425465	426097	site-specific recombinase, resolvase family
423923	428224	4301	426496	426786
423923	428224	4301	426812	426901
423923	428224	4301	427043	427156
423923	428224	4301	427529	428224	Uncharacterized transcriptional response regulator YclJ
423923	428224	4301	428214	429641	Sensor histidine kinase YclK
581302	596158	14856	581302	582936	Heat shock protein 60 kDa family chaperone GroEL
581302	596158	14856	583045	584259	Phage integrase
581302	596158	14856	584291	585241
581302	596158	14856	585371	585574
581302	596158	14856	585577	585771
581302	596158	14856	585879	586430	hypothetical protein
581302	596158	14856	586578	588143	hypothetical protein
581302	596158	14856	588169	588372
581302	596158	14856	588372	588713	hypothetical protein
581302	596158	14856	588797	589054
581302	596158	14856	589279	589482	Transcriptional regulator, Xre family
581302	596158	14856	589520	591898	Type I restriction-modification system, restriction subunit R (EC 3.1.21.3)
581302	596158	14856	591936	593405	Type I restriction-modification system, DNA-methyltransferase subunit M (EC 2.1.1.72)
581302	596158	14856	593406	594869	Type I restriction-modification system, specificity subunit S
581302	596158	14856	595374	595508
581302	596158	14856	595706	596158	Uncharacterized transcriptional regulator YybA, MarR family
613458	623296	9838	613458	613910
613458	623296	9838	614133	614432
613458	623296	9838	614493	614855
613458	623296	9838	614873	616261	FtsK/SpoIIIE family
613458	623296	9838	616560	617063	FIG01229248: hypothetical protein
613458	623296	9838	617044	618072	FIG01242631: hypothetical protein
613458	623296	9838	618093	618296	4Fe-4S ferredoxin, iron-sulfur binding
613458	623296	9838	618296	619552	Phage integrase
613458	623296	9838	619768	620724	RND efflux system, inner membrane transporter CmeB
613458	623296	9838	620736	621473
613458	623296	9838	621713	622198	tRNA proofreading protein STM4549
613458	623296	9838	622214	623296	2-isopropylmalate synthase (EC 2.3.3.13)
614133	629974	15841	614133	614432
614133	629974	15841	614493	614855
614133	629974	15841	614873	616261	FtsK/SpoIIIE family
614133	629974	15841	616560	617063	FIG01229248: hypothetical protein
614133	629974	15841	617044	618072	FIG01242631: hypothetical protein
614133	629974	15841	618093	618296	4Fe-4S ferredoxin, iron-sulfur binding
614133	629974	15841	618296	619552	Phage integrase
614133	629974	15841	619768	620724	RND efflux system, inner membrane transporter CmeB
614133	629974	15841	620736	621473
614133	629974	15841	621713	622198	tRNA proofreading protein STM4549
614133	629974	15841	622214	623296	2-isopropylmalate synthase (EC 2.3.3.13)
614133	629974	15841	623297	624961	2-isopropylmalate synthase (EC 2.3.3.13)
614133	629974	15841	625384	625878	right origin-binding protein
614133	629974	15841	625914	626246	right origin-binding protein
614133	629974	15841	626246	626395	right origin-binding protein
614133	629974	15841	626846	627352	hypothetical protein
614133	629974	15841	627774	628931
614133	629974	15841	628968	629081
614133	629974	15841	629243	629974	hypothetical protein
1148157	1152222	4065	1148157	1148603	Transcriptional regulator, MarR family
1148157	1152222	4065	1148718	1149050
1148157	1152222	4065	1149384	1149590	conserved hypothetical protein
1148157	1152222	4065	1150114	1151337	Uncharacterized MFS-type transporter YycB
1148157	1152222	4065	1151425	1152222	4-hydroxy-tetrahydrodipicolinate synthase (EC 4.3.3.7)
1657483	1676324	18841	1657483	1658247	hypothetical protein
1657483	1676324	18841	1658521	1659168
1657483	1676324	18841	1659179	1659322
1657483	1676324	18841	1659322	1659471	Phage terminase, large subunit
1657483	1676324	18841	1659583	1659843
1657483	1676324	18841	1659878	1660297	CDS_ID OB2928
1657483	1676324	18841	1660489	1661328	FIG01241323: hypothetical protein
1657483	1676324	18841	1661840	1662931	Response regulator aspartate phosphatase D
1657483	1676324	18841	1662934	1663068
1657483	1676324	18841	1663370	1663516
1657483	1676324	18841	1663593	1663781
1657483	1676324	18841	1663910	1664245
1657483	1676324	18841	1664593	1664754
1657483	1676324	18841	1664807	1665685	hypothetical protein
1657483	1676324	18841	1665869	1667794	YeeF
1657483	1676324	18841	1667800	1668276	Repetitive hypothetical protein near ESAT cluster, SA0282 homolog
1657483	1676324	18841	1668354	1668815	hypothetical protein
1657483	1676324	18841	1668880	1668993
1657483	1676324	18841	1668981	1669523	Acetyltransferase, GNAT family
1657483	1676324	18841	1669664	1670245	putative membrane-associated phospholipid phosphatase, PAP2 superfamily
1657483	1676324	18841	1670303	1670674	FIG01244156: hypothetical protein
1657483	1676324	18841	1671061	1671714
1657483	1676324	18841	1671789	1672133
1657483	1676324	18841	1672196	1673548	hypothetical protein formerly called flagellar hook-length control protein FliK
1657483	1676324	18841	1672117	1672230	glutamine synthetase family protein
1657483	1676324	18841	1673793	1674905	response regulator aspartate phosphatase
1657483	1676324	18841	1674907	1675020
1657483	1676324	18841	1675368	1675589
1657483	1676324	18841	1675629	1676324	Protein of unknown function DUF1275
1801223	1812222	10999	1801223	1802044	Putative uroporphyrinogen-III synthase (EC 4.2.1.75), related to YjjA (in BS)
1801223	1812222	10999	1802193	1802813	Gpr1/Fun34/YaaH family protein BA3597
1801223	1812222	10999	1802851	1803900	Luciferase-like monooxygenase YhbW
1801223	1812222	10999	1804007	1804204
1801223	1812222	10999	1804204	1804749	glutamine synthetase family protein
1801223	1812222	10999	1805944	1806648	Transposase, IS4 family
1801223	1812222	10999	1807651	1808694	hypothetical protein formerly called flagellar hook-length control protein FliK
1801223	1812222	10999	1808726	1809286	Xenobiotic acyltransferase XAT family
1801223	1812222	10999	1809351	1810718	Na+-driven multidrug efflux pump
1801223	1812222	10999	1810738	1812222	D-alanyl-D-alanine carboxypeptidase (EC 3.4.16.4)
1912979	1949799	36820	1912979	1913602
1912979	1949799	36820	1913622	1914107	Dihydrofolate reductase (EC 1.5.1.3)
1912979	1949799	36820	1914104	1914427	Thymidylate synthase (EC 2.1.1.45)
1912979	1949799	36820	1914951	1917713	Polyketide synthase modules and related proteins
1912979	1949799	36820	1917739	1918860	hypothetical protein
1912979	1949799	36820	1918850	1920028
1912979	1949799	36820	1920080	1921117	SyrP-like protein
1912979	1949799	36820	1921167	1923794	hypothetical protein
1912979	1949799	36820	1923849	1927805	Polyketide synthase modules and related proteins
1912979	1949799	36820	1927836	1931009	Polyketide synthase modules and related proteins
1912979	1949799	36820	1931017	1935669	Polyketide synthase modules and related proteins
1912979	1949799	36820	1935691	1940988	Polyketide synthase modules and related proteins
1912979	1949799	36820	1941147	1941902	Thioesterase in siderophore biosynthesis gene cluster
1912979	1949799	36820	1941905	1942315
1912979	1949799	36820	1942337	1944889	hypothetical protein
1912979	1949799	36820	1944980	1946236
1912979	1949799	36820	1947482	1947664
1912979	1949799	36820	1948012	1948386
1912979	1949799	36820	1948467	1949447	Thymidylate synthase (EC 2.1.1.45)
1912979	1949799	36820	1949671	1949799
1914951	1948386	33435	1914951	1917713	Polyketide synthase modules and related proteins
1914951	1948386	33435	1917739	1918860	hypothetical protein
1914951	1948386	33435	1918850	1920028
1914951	1948386	33435	1920080	1921117	SyrP-like protein
1914951	1948386	33435	1921167	1923794	hypothetical protein
1914951	1948386	33435	1923849	1927805	Polyketide synthase modules and related proteins
1914951	1948386	33435	1927836	1931009	Polyketide synthase modules and related proteins
1914951	1948386	33435	1931017	1935669	Polyketide synthase modules and related proteins
1914951	1948386	33435	1935691	1940988	Polyketide synthase modules and related proteins
1914951	1948386	33435	1941147	1941902	Thioesterase in siderophore biosynthesis gene cluster
1914951	1948386	33435	1941905	1942315
1914951	1948386	33435	1942337	1944889	hypothetical protein
1914951	1948386	33435	1944980	1946236
1914951	1948386	33435	1947482	1947664
1914951	1948386	33435	1948012	1948386
2332331	2337932	5601	2332331	2332678
2332331	2337932	5601	2332737	2333135
2332331	2337932	5601	2333183	2333659
2332331	2337932	5601	2333699	2334382
2332331	2337932	5601	2334393	2335013
2332331	2337932	5601	2335085	2335699
2332331	2337932	5601	2335724	2336101
2332331	2337932	5601	2336173	2336415
2332331	2337932	5601	2336463	2337221	Formate dehydrogenase-O, major subunit (EC 1.2.1.2)
2332331	2337932	5601	2337276	2337932	FIG01226442: hypothetical protein
3731621	3832834	101213	3731621	3733513	Bis-ABC ATPase Uup
3731621	3832834	101213	3734676	3735293	DegV family protein
3731621	3832834	101213	3736297	3736770	sodium:dicarboxylate symporter family protein
3731621	3832834	101213	3737809	3738366	Xanthine phosphoribosyltransferase (EC 2.4.2.22)
3731621	3832834	101213	3741508	3742104	hypothetical protein formerly called flagellar hook-length control protein FliK
3731621	3832834	101213	3743109	3743936	FIG00520752: hypothetical protein
3731621	3832834	101213	3744938	3745387	Mobile element protein
3731621	3832834	101213	3746914	3747720	glutamine synthetase family protein
3731621	3832834	101213	3748780	3749277	Phage tail length tape-measure protein
3731621	3832834	101213	3751927	3752730	Phosphoglucomutase (EC 5.4.2.2); Phosphomannomutase (EC 5.4.2.8)
3731621	3832834	101213	3753733	3754233	5'-methylthioadenosine nucleosidase (EC 3.2.2.16); S-adenosylhomocysteine nucleosidase (EC 3.2.2.9)
3731621	3832834	101213	3757372	3757869	putative amidohydrolase
3731621	3832834	101213	3758872	3759486	Transcription termination factor Rho
3731621	3832834	101213	3760488	3760997	Elongation factor G-like protein TM_1651
3731621	3832834	101213	3762000	3762785	alpha-mannosidase (EC 3.2.1.24)
3731621	3832834	101213	3764345	3764446	FIG009886: phosphoesterase
3731621	3832834	101213	3765450	3766022	Cystathionine gamma-lyase (EC 4.4.1.1)
3731621	3832834	101213	3767025	3768041	Oleate hydratase (EC 4.2.1.53)
3731621	3832834	101213	3769053	3769583	Efflux ABC transporter, permease/ATP-binding protein BLi02169
3731621	3832834	101213	3770586	3771215	Transcription-repair coupling factor
3731621	3832834	101213	3772218	3772715	Type IV pilus biogenesis protein PilN
3731621	3832834	101213	3775730	3776425	Alkaline phosphatase like protein
3731621	3832834	101213	3776415	3776660	Iron-sulfur cluster-binding protein
3731621	3832834	101213	3777664	3777951	MutS-related protein, family 1
3731621	3832834	101213	3777966	3778199	Transcriptional regulator, GntR family
3731621	3832834	101213	3779203	3779328	PTS system, fructose-specific IIA component (EC 2.7.1.202); PTS system, fructose-specific IIB component (EC 2.7.1.202); PTS system, fructose-specific IIC component
3731621	3832834	101213	3779681	3779806	no significant homology. Putative N-terminal signal sequence and 8 putative transmembrane regions were found by PSORT.
3731621	3832834	101213	3780995	3781270	Molybdenum ABC transporter, substrate-binding protein ModA
3731621	3832834	101213	3781255	3781473	Molybdopterin adenylyltransferase (EC 2.7.7.75)
3731621	3832834	101213	3782474	3783034	SSU rRNA (adenine(1518)-N(6)/adenine(1519)-N(6))- dimethyltransferase (EC 2.1.1.182)
3731621	3832834	101213	3784036	3784536	Acetaldehyde dehydrogenase (EC 1.2.1.10); Alcohol dehydrogenase (EC 1.1.1.1)
3731621	3832834	101213	3785539	3785754
3731621	3832834	101213	3785757	3786266	conserved hypothetical protein
3731621	3832834	101213	3787269	3787784	UDP-N-acetylglucosamine 2-epimerase (EC 5.1.3.14)
3731621	3832834	101213	3788788	3789306	putative sensory box-containing diguanylate cyclase
3731621	3832834	101213	3790310	3790903	alpha-mannosidase (EC 3.2.1.24)
3731621	3832834	101213	3793718	3793816	nucleoside transporter, NupC family
3731621	3832834	101213	3793896	3794450	Purine nucleoside phosphorylase (EC 2.4.2.1); N-Ribosylnicotinamide phosphorylase (EC 2.4.2.1)
3731621	3832834	101213	3795453	3795662	putative membrane protein
3731621	3832834	101213	3795698	3795994	hypothetical protein
3731621	3832834	101213	3796995	3797519	Type IV fimbrial assembly, ATPase PilB
3731621	3832834	101213	3798522	3799127	Chaperone protein DnaJ
3731621	3832834	101213	3800131	3800628	Serine protease, DegP/HtrA, do-like (EC 3.4.21.-)
3731621	3832834	101213	3803619	3804284	Lysyl-tRNA synthetase (class II) (EC 6.1.1.6)
3731621	3832834	101213	3805287	3805643	FAD:protein FMN transferase (EC 2.7.1.180); FAD:protein FMN transferase (EC 2.7.1.180), HepST-associated
3731621	3832834	101213	3805644	3805829	hypothetical protein
3731621	3832834	101213	3806831	3807559	Replicative DNA helicase (DnaB) (EC 3.6.4.12)
3731621	3832834	101213	3808560	3809111	Translation elongation factor Ts
3731621	3832834	101213	3810129	3810263	Mature parasite-infected erythrocyte surface antigen
3731621	3832834	101213	3810610	3810693
3731621	3832834	101213	3811696	3812214	Pyruvate-flavodoxin oxidoreductase
3731621	3832834	101213	3813217	3813840	DNA-directed RNA polymerase beta' subunit (EC 2.7.7.6)
3731621	3832834	101213	3816953	3817276	Transcriptional regulator, AraC family
3731621	3832834	101213	3818281	3818502	L-serine dehydratase, beta subunit (EC 4.3.1.17)
3731621	3832834	101213	3818503	3818802	L-serine dehydratase, alpha subunit (EC 4.3.1.17)
3731621	3832834	101213	3819805	3820137	SSU ribosomal protein S5p (S2e)
3731621	3832834	101213	3820158	3820517	LSU ribosomal protein L18p (L5e)
3731621	3832834	101213	3820548	3820625	LSU ribosomal protein L6p (L9e)
3731621	3832834	101213	3821630	3822235	RNase adapter protein RapZ
3731621	3832834	101213	3823236	3823643	Microbial collagenase (EC 3.4.24.3)
3731621	3832834	101213	3824795	3825076	ABC transporter, substrate-binding protein (cluster 1, maltose/g3p/polyamine/iron)
3731621	3832834	101213	3825146	3825325	ABC transporter, substrate-binding protein (cluster 1, maltose/g3p/polyamine/iron)
3731621	3832834	101213	3826511	3826840	Ribose-phosphate pyrophosphokinase (EC 2.7.6.1)
3731621	3832834	101213	3827845	3828342	Transcription accessory protein (S1 RNA-binding domain)
3731621	3832834	101213	3829347	3829850	2',3'-cyclic-nucleotide 2'-phosphodiesterase (EC 3.1.4.16); 5'-nucleotidase (EC 3.1.3.5)
3731621	3832834	101213	3832700	3832834	Peptide-methionine (S)-S-oxide reductase MsrA (EC 1.8.4.11)
3770586	3778199	7613	3770586	3771215	Transcription-repair coupling factor
3770586	3778199	7613	3772218	3772715	Type IV pilus biogenesis protein PilN
3770586	3778199	7613	3775730	3776425	Alkaline phosphatase like protein
3770586	3778199	7613	3776415	3776660	Iron-sulfur cluster-binding protein
3770586	3778199	7613	3777664	3777951	MutS-related protein, family 1
3770586	3778199	7613	3777966	3778199	Transcriptional regulator, GntR family

## Sheet: Table S3
Table S3: Island prediction in Bacillus bombysepticus 2D3-3
Island start	Island end	Length	Gene start	Gene end	Product
974024	998523	24499	974024	974392	Two-component system sensor histidine kinase
974024	998523	24499	974442	974834	Two-component system sensor histidine kinase
974024	998523	24499	974932	977268	ATP-dependent DNA helicase IV (EC 3.6.4.12)
974024	998523	24499	977662	978528	Foldase protein PrsA precursor (EC 5.2.1.8); Foldase clustered with pyrimidine conversion
974024	998523	24499	978807	978920
974024	998523	24499	978952	979146	Uncharacterized protein BA1043
974024	998523	24499	979262	979597	Uncharacterized protein YhaI
974024	998523	24499	979603	980160	Protease production regulatory protein Hpr (ScoC)
974024	998523	24499	980460	980822	Uncharacterized membrane protein YhaH
974024	998523	24499	981002	981436	Histidine triad (HIT) nucleotide-binding protein, similarity with At5g48545 and yeast YDL125C (HNT1)
974024	998523	24499	981999	982742	ABC transporter, ATP-binding protein EcsA
974024	998523	24499	982735	983946	ABC transporter, permease protein EscB
974024	998523	24499	983960	984667	EcsC protein
974024	998523	24499	984708	984851	hypothetical protein
974024	998523	24499	985007	985588	Transcriptional regulator, AcrR family
974024	998523	24499	985591	985758	FIG01227672: hypothetical protein
974024	998523	24499	985838	986314	transmembrane protein, distant homology with ydbS
974024	998523	24499	986307	987758	transmembrane protein, distant homology with ydbT
974024	998523	24499	987943	988596	Integral membrane protein
974024	998523	24499	988821	989246	FIG01228953: hypothetical protein
974024	998523	24499	989698	990234	Transcriptional regulator, AcrR family
974024	998523	24499	990559	996564	Collagen adhesin
974024	998523	24499	997043	997780	FIG01228009: hypothetical protein
974024	998523	24499	997777	998523	Putative oxidoreductase
2196954	2202580	5626	2196954	2197127	Phage protein
2196954	2202580	5626	2197150	2197488	HTH-type transcriptional regulator AnsR
2196954	2202580	5626	2197766	2198062	Transcriptional regulator
2196954	2202580	5626	2198068	2198217
2196954	2202580	5626	2198241	2198402	FIG01225493: hypothetical protein
2196954	2202580	5626	2198386	2199942	Exonuclease SbcC
2196954	2202580	5626	2199956	2200258	FIG01229160: hypothetical protein
2196954	2202580	5626	2200258	2200491	hypothetical Cytosolic Protein
2196954	2202580	5626	2200505	2201140	Chromosome segregation ATPases
2196954	2202580	5626	2201157	2201522	Phage protein
2196954	2202580	5626	2201522	2202580	Exonuclease SbcD
2196954	2202580	5626	2202577	2202879	Phage protein
2212478	2235349	22871	2212243	2212515	FIG01234194: hypothetical protein
2212478	2235349	22871	2212478	2212735	Phage protein
2212478	2235349	22871	2212761	2213126	Phage protein
2212478	2235349	22871	2213143	2213445	Phage protein
2212478	2235349	22871	2213442	2213981	Dimeric dUTPase (EC 3.6.1.23)
2212478	2235349	22871	2213993	2214772	Phage protein
2212478	2235349	22871	2214986	2215102
2212478	2235349	22871	2215271	2215870	putative membrane-associated phospholipid phosphatase, PAP2 superfamily
2212478	2235349	22871	2216769	2218112	Phage tail fiber protein
2212478	2235349	22871	2219515	2219730	GerPF/GerPA protein family, required for proper assembly of spore coat, mutations lead to super-dormant spore
2212478	2235349	22871	2219874	2220182	Transglycosylase
2212478	2235349	22871	2220206	2220817
2212478	2235349	22871	2221212	2221493	Transcriptional regulator, AbrB family
2212478	2235349	22871	2221495	2221692	Phage protein
2212478	2235349	22871	2221689	2221886	Phage protein
2212478	2235349	22871	2221891	2222616
2212478	2235349	22871	2222740	2223231	Phage protein
2212478	2235349	22871	2223360	2223833
2212478	2235349	22871	2224110	2224490	Phage protein
2212478	2235349	22871	2224791	2225201
2212478	2235349	22871	2225486	2226046	Site-specific recombinase, resolvase family
2212478	2235349	22871	2226245	2226673	Phage protein
2212478	2235349	22871	2226690	2228405	Phage protein
2212478	2235349	22871	2228422	2229939	Phage protein
2212478	2235349	22871	2230013	2230783	Phage capsid and scaffold
2212478	2235349	22871	2230844	2231968	Phage protein
2212478	2235349	22871	2232018	2232242	Phage protein
2212478	2235349	22871	2232272	2232613	Phage protein
2212478	2235349	22871	2232618	2233424	Phage protein
2212478	2235349	22871	2233428	2233802	Phage protein
2212478	2235349	22871	2233802	2234161	Phage protein
2212478	2235349	22871	2234164	2234571
2212478	2235349	22871	2234585	2235088	Phage protein
2212478	2235349	22871	2235137	2235349	FIG01251693: hypothetical protein
2212478	2235349	22871	2235346	2235564	Phage protein
2431167	2459733	28566	2431167	2431868	FIG01226135: hypothetical protein
2431167	2459733	28566	2431907	2433016	Integrase
2431167	2459733	28566	2433622	2434830	Prophage helix-turn-helix protein
2431167	2459733	28566	2434857	2435012	FIG01234527: hypothetical protein
2431167	2459733	28566	2435156	2435266
2431167	2459733	28566	2435276	2435626	Transcriptional regulator
2431167	2459733	28566	2435813	2436037	Phage protein
2431167	2459733	28566	2436078	2436344	Phage protein
2431167	2459733	28566	2436344	2436499	FIG01230469: hypothetical protein
2431167	2459733	28566	2436539	2436715	Phage protein
2431167	2459733	28566	2436720	2437700	Phage protein
2431167	2459733	28566	2437704	2437982	Transition state regulatory protein AbrB
2431167	2459733	28566	2437975	2438334	FIG01225113: hypothetical protein
2431167	2459733	28566	2438353	2438520	FIG01228053: hypothetical protein
2431167	2459733	28566	2438546	2438797	FIG01231899: hypothetical protein
2431167	2459733	28566	2438818	2439300	P26
2431167	2459733	28566	2439340	2439603
2431167	2459733	28566	2441635	2442951	hypothetical protein formerly called flagellar hook-length control protein FliK
2431167	2459733	28566	2443271	2443525
2431167	2459733	28566	2443707	2443961	FIG01232899: hypothetical protein
2431167	2459733	28566	2444363	2445172	FIG01240821: hypothetical protein
2431167	2459733	28566	2445337	2445801	Exosporium protein D
2431167	2459733	28566	2446871	2447008
2431167	2459733	28566	2447422	2448216	UDP-N-acetylglucosamine--N-acetylmuramyl- (pentape ptide) pyrophosphoryl-undecaprenol N-acetylglucosamine transferase (EC 2.4.1.227)
2431167	2459733	28566	2448338	2448508	Phage protein
2431167	2459733	28566	2448529	2448999	Phage protein
2431167	2459733	28566	2448996	2449538	Phage integrase
2431167	2459733	28566	2449663	2450319
2431167	2459733	28566	2450303	2451463	Transcriptional regulator
2431167	2459733	28566	2453075	2454148	hypothetical protein
2431167	2459733	28566	2455095	2455211
2431167	2459733	28566	2455295	2456944	S-layer protein; N-acetylmuramoyl-L-alanine amidase (EC 3.5.1.28)
2431167	2459733	28566	2457603	2459030	S-layer protein; Peptidoglycan endo-beta-N-acetylglucosaminidase
2431167	2459733	28566	2459179	2459733	Transcriptional regulator, MerR family
2476300	2503322	27022	2476300	2476599	FIG01241963: hypothetical protein
2476300	2503322	27022	2477138	2477341	Cold shock protein of CSP family
2476300	2503322	27022	2477746	2478291	FIG01225323: hypothetical protein
2476300	2503322	27022	2478416	2478655	Negative regulatory protein YxlE
2476300	2503322	27022	2478652	2479557	Efflux ABC transporter, ATP-binding protein
2476300	2503322	27022	2479554	2480342	Transmembrane protein YxlG
2476300	2503322	27022	2480824	2481225
2476300	2503322	27022	2481371	2481514
2476300	2503322	27022	2481935	2482057
2476300	2503322	27022	2482964	2483293
2476300	2503322	27022	2484118	2484324
2476300	2503322	27022	2485050	2485163	Phage terminase, large subunit
2476300	2503322	27022	2485518	2485730	ThiJ/PfpI family protein
2476300	2503322	27022	2485727	2486023	ThiJ/PfpI family protein
2476300	2503322	27022	2486657	2488135	Transcriptional regulator, GntR family domain; Aspartate aminotransferase (EC 2.6.1.1)
2476300	2503322	27022	2488502	2488921	FIG01241273: hypothetical protein
2476300	2503322	27022	2488978	2489754	Phenazine biosynthesis protein PhzF like
2476300	2503322	27022	2489773	2490237	RidA/YER057c/UK114 superfamily, group 1
2476300	2503322	27022	2490599	2490718	hypothetical protein
2476300	2503322	27022	2490977	2491450	tRNA proofreading protein STM4549
2476300	2503322	27022	2491560	2491898	FIG01239808: hypothetical protein
2476300	2503322	27022	2492567	2493568	FIG01245340: hypothetical protein
2476300	2503322	27022	2493972	2495144	integrase-recombinase
2476300	2503322	27022	2495456	2496751	Uncharacterized amino acid permease YecA
2476300	2503322	27022	2496902	2497342	Leucine-responsive regulatory protein, regulator for leucine (or lrp) regulon and high-affinity branched-chain amino acid transport system
2476300	2503322	27022	2497512	2497700	FIG01232457: hypothetical protein
2476300	2503322	27022	2497687	2498289	Fic domain protein, HP1159 type
2476300	2503322	27022	2498563	2498754	Microbial collagenase (EC 3.4.24.3)
2476300	2503322	27022	2498950	2499396	spermine/spermidine acetyltransferase
2476300	2503322	27022	2499764	2500714	CAAX amino terminal protease family protein
2476300	2503322	27022	2501862	2502890	Choloylglycine hydrolase (EC 3.5.1.24)
2476300	2503322	27022	2503068	2503322	FIG01236207: hypothetical protein
2513099	2564764	51665	2513099	2514808	Pyruvate decarboxylase (EC 4.1.1.1); Alpha-keto-acid decarboxylase (EC 4.1.1.-)
2513099	2564764	51665	2515049	2516470	Glucose dehydrogenase [pyrroloquinoline-quinone]
2513099	2564764	51665	2516515	2516721
2513099	2564764	51665	2516914	2517333	Putative membrane-spanning protein
2513099	2564764	51665	2517400	2518251	FIG01126280: hypothetical protein
2513099	2564764	51665	2518265	2519062	FIG00567468: TatD-related DNase
2513099	2564764	51665	2519077	2519907	Uncharacterized isomerase/epimerase
2513099	2564764	51665	2519904	2520782	Aromatic prenyltransferase 1, UbiA family
2513099	2564764	51665	2520815	2522137	hypothetical protein
2513099	2564764	51665	2522142	2523326	Inositol-1-phosphate synthase (EC 5.5.1.4)
2513099	2564764	51665	2523558	2525036	Uncharacterized aromatic compound monooxygenase YhjG
2513099	2564764	51665	2525282	2526319	Beta-lactamase class C-like and penicillin binding proteins (PBPs) superfamily
2513099	2564764	51665	2526666	2527667	N-acetylmuramoyl-L-alanine amidase/putative S-layer protein
2513099	2564764	51665	2528051	2528182
2513099	2564764	51665	2528438	2529139	FIG01231848: hypothetical protein
2513099	2564764	51665	2529266	2530123	FIG01235417: hypothetical protein
2513099	2564764	51665	2530717	2530830
2513099	2564764	51665	2531082	2532158	tyrosine recombinase
2513099	2564764	51665	2533162	2533278
2513099	2564764	51665	2533348	2533476
2513099	2564764	51665	2533634	2533966
2513099	2564764	51665	2535339	2535530	FIG01238522: hypothetical protein
2513099	2564764	51665	2537332	2537817	FIG01253341: hypothetical protein
2513099	2564764	51665	2538479	2538868	spore coat polysaccharide synthesis
2513099	2564764	51665	2539514	2540083	FIG01228215: hypothetical protein
2513099	2564764	51665	2540497	2541912	Phosphatidylinositol-specific phospholipase C (EC 4.6.1.13)
2513099	2564764	51665	2542091	2543467	Chitin binding protein
2513099	2564764	51665	2544857	2545900	Fic family protein
2513099	2564764	51665	2546759	2548267	Nutrient germinant receptor inner membrane subunit A (GerKA/GerAA/GerBA)
2513099	2564764	51665	2548254	2549357	FIG01228437: hypothetical protein
2513099	2564764	51665	2549354	2550481	FIG01231943: hypothetical protein
2513099	2564764	51665	2551249	2551623	FIG01241362: hypothetical protein
2513099	2564764	51665	2551883	2552218	FIG01233892: hypothetical protein
2513099	2564764	51665	2552901	2553449	hypothetical protein BA3286
2513099	2564764	51665	2553771	2556092	Microbial collagenase (EC 3.4.24.3)
2513099	2564764	51665	2556197	2558563	Chitinase (EC 3.2.1.14)
2513099	2564764	51665	2558696	2560936	Chitin binding protein
2513099	2564764	51665	2561381	2561575	probable endoglucanase
2513099	2564764	51665	2561687	2561980	Transcriptional regulator, ArsR family
2513099	2564764	51665	2562098	2562220
2513099	2564764	51665	2562764	2563858	Response regulator aspartate phosphatase
2513099	2564764	51665	2563855	2563986
2513099	2564764	51665	2564612	2564764	FIG01230494: hypothetical protein
2575279	2762977	187698	2575279	2575899	Haloacid dehalogenase-like hydrolase
2575279	2762977	187698	2576354	2576995	Phosphoglycolate phosphatase (EC 3.1.3.18)
2575279	2762977	187698	2576996	2577613	Phosphohydrolase (MutT/nudix family protein)
2575279	2762977	187698	2577815	2578450	Haloacid dehalogenase-like hydrolase
2575279	2762977	187698	2578471	2579406	Inosose isomerase (EC 5.3.99.-)
2575279	2762977	187698	2579397	2580632	Acetylornithine aminotransferase (EC 2.6.1.11)
2575279	2762977	187698	2580652	2581656
2575279	2762977	187698	2581634	2582845	3-dehydroquinate synthase (EC 4.2.3.4)
2575279	2762977	187698	2582860	2583213
2575279	2762977	187698	2583210	2584181
2575279	2762977	187698	2584223	2585482	hypothetical protein
2575279	2762977	187698	2585747	2585965
2575279	2762977	187698	2586605	2587243	pXO1-01
2575279	2762977	187698	2587260	2587643	FIG01229054: hypothetical protein
2575279	2762977	187698	2587769	2587945	FIG01231281: hypothetical protein
2575279	2762977	187698	2587926	2588354	FIG01231281: hypothetical protein
2575279	2762977	187698	2588338	2588952	pXO1-02
2575279	2762977	187698	2589001	2589636	FIG01225445: hypothetical protein
2575279	2762977	187698	2589633	2590265	pXO1-04
2575279	2762977	187698	2591906	2592832	FIG01240643: hypothetical protein
2575279	2762977	187698	2593983	2595596	N-acetylmuramoyl-L-alanine amidase (EC 3.5.1.28)
2575279	2762977	187698	2596809	2597105	FIG01238504: hypothetical protein
2575279	2762977	187698	2597258	2597386
2575279	2762977	187698	2597534	2597701
2575279	2762977	187698	2597775	2597915
2575279	2762977	187698	2598174	2598716	FIG01234973: hypothetical protein
2575279	2762977	187698	2599104	2599355	hypothetical protein
2575279	2762977	187698	2599495	2600268	Siderophore staphylobactin biosynthesis protein SbnI
2575279	2762977	187698	2600400	2601368	2,3-diaminopropionate for siderophore biosynthesis protein SbnB
2575279	2762977	187698	2601396	2602373	Zwa5A
2575279	2762977	187698	2602494	2603426	Ornithine carbamoyltransferase-like protein
2575279	2762977	187698	2603784	2603930
2575279	2762977	187698	2604215	2604913	4'-phosphopantetheinyl transferase (EC 2.7.8.-)
2575279	2762977	187698	2605160	2611696	Polyketide synthase modules and related proteins
2575279	2762977	187698	2611938	2612669	surfactin production and competence
2575279	2762977	187698	2612713	2617209	Polyketide synthase modules and related proteins
2575279	2762977	187698	2617191	2618270	FkbH like protein
2575279	2762977	187698	2618267	2621350	ABC-type siderophore export system, fused ATPase and permease components
2575279	2762977	187698	2621366	2622442	Alkanesulfonate monooxygenase (EC 1.14.14.5)
2575279	2762977	187698	2622461	2630149	Polyketide synthase modules and related proteins
2575279	2762977	187698	2630124	2631701	Polyketide synthase modules and related proteins
2575279	2762977	187698	2631698	2632891	Putative acyl-coa dehydrogenase
2575279	2762977	187698	2632891	2633136	putative D-alanyl carrier protein
2575279	2762977	187698	2633167	2634015	3-hydroxybutyryl-CoA dehydrogenase (EC 1.1.1.157)
2575279	2762977	187698	2634056	2635273	Malonyl CoA-acyl carrier protein transacylase (EC 2.3.1.39)
2575279	2762977	187698	2635293	2636420	zwittermicin A resistance protein
2575279	2762977	187698	2636417	2637565	Acyl-CoA dehydrogenase, short-chain specific (EC 1.3.8.1)
2575279	2762977	187698	2637562	2637825	putative acyl carrier protein
2575279	2762977	187698	2637858	2640509	Polyketide synthase modules and related proteins
2575279	2762977	187698	2640828	2646551	Polyketide synthase modules and related proteins
2575279	2762977	187698	2646578	2656588	Polyketide synthase modules and related proteins
2575279	2762977	187698	2658506	2659306	Putrescine transport ATP-binding protein PotA (TC 3.A.1.11.1)
2575279	2762977	187698	2659560	2659955
2575279	2762977	187698	2659979	2660251
2575279	2762977	187698	2660255	2660488
2575279	2762977	187698	2660583	2661035
2575279	2762977	187698	2661385	2662785	Na+-driven multidrug efflux pump
2575279	2762977	187698	2663717	2664589	carboxylesterase NA
2575279	2762977	187698	2664651	2665853	Macrolide glycosyltransferase (EC 2.4.1.-)
2575279	2762977	187698	2666147	2666677	Acetyltransferase, GNAT family
2575279	2762977	187698	2667093	2668064	alpha/beta hydrolase fold-3
2575279	2762977	187698	2669006	2669122	Integrase/recombinase xerD
2575279	2762977	187698	2669456	2670604	Kynurenine 3-monooxygenase (EC 1.14.13.9)
2575279	2762977	187698	2671835	2671984
2575279	2762977	187698	2672481	2673650	Beta-lactamase class C-like and penicillin binding proteins (PBPs) superfamily
2575279	2762977	187698	2674357	2675031	FIG01231311: hypothetical protein
2575279	2762977	187698	2675366	2676802	Mobile element protein
2575279	2762977	187698	2676908	2677546
2575279	2762977	187698	2678090	2678221
2575279	2762977	187698	2678488	2686098	Polyketide synthase modules and related proteins
2575279	2762977	187698	2686465	2687391	Aldo/keto reductase
2575279	2762977	187698	2687877	2689529	Glutamate decarboxylase( EC:4.1.1.15 )
2575279	2762977	187698	2689633	2690277	FIG01241369: hypothetical protein
2575279	2762977	187698	2690977	2691519	Mobile element protein
2575279	2762977	187698	2691470	2692096	Transposase
2575279	2762977	187698	2692995	2693144
2575279	2762977	187698	2693797	2694030	CGEA protein
2575279	2762977	187698	2694256	2694501
2575279	2762977	187698	2694533	2695510	FIG01226839: hypothetical protein
2575279	2762977	187698	2695626	2695766
2575279	2762977	187698	2695751	2696800	N-acetylneuraminate synthase (EC 2.5.1.56)
2575279	2762977	187698	2696793	2697353	enoyl-CoA hydratase, R-specific
2575279	2762977	187698	2697355	2698455	3-deoxy-manno-octulosonate cytidylyltransferase (EC 2.7.7.38)
2575279	2762977	187698	2698495	2699469	Spore coat polysaccharide biosynthesis protein SpsF
2575279	2762977	187698	2699491	2700696	Aminotransferase, DegT/DnrJ/EryC1/StrS family
2575279	2762977	187698	2700696	2701658	UDP-glucose 4-epimerase (EC 5.1.3.2)
2575279	2762977	187698	2701655	2702680	UDP-N-acetylglucosamine 4,6-dehydratase (EC 4.2.1.135)
2575279	2762977	187698	2703123	2703890	spore coat polysaccharide synthesis
2575279	2762977	187698	2704178	2705467	spore coat polysaccharide synthesis
2575279	2762977	187698	2705893	2706684	Oxidoreductase, short-chain dehydrogenase/reductase family
2575279	2762977	187698	2706671	2707588	Nucleoside-diphosphate-sugar epimerases
2575279	2762977	187698	2708470	2709480	N-acetylneuraminate synthase (EC 2.5.1.56)
2575279	2762977	187698	2709480	2710268
2575279	2762977	187698	2711011	2712408	Spore coat polysaccharide biosynthesis protein spsB
2575279	2762977	187698	2713557	2714918	surface antigen gene
2575279	2762977	187698	2715262	2715408
2575279	2762977	187698	2715468	2715734	FIG01252810: hypothetical protein
2575279	2762977	187698	2716147	2716365	FIG01238323: hypothetical protein
2575279	2762977	187698	2716511	2716837	Transcriptional regulator
2575279	2762977	187698	2717649	2717747
2575279	2762977	187698	2717889	2718872	Glycerophosphoryl diester phosphodiesterase (EC 3.1.4.46)
2575279	2762977	187698	2719305	2719871	O-acetyltransferase, anthrose biosynthesis
2575279	2762977	187698	2719864	2720994	Aminotransferase, anthrose biosynthesis
2575279	2762977	187698	2721014	2723572	Glycosyl transferase, group 2 family, anthrose biosynthesis
2575279	2762977	187698	2723749	2724540	Enoyl-CoA hydratase (EC 4.2.1.17), anthrose biosynthesis
2575279	2762977	187698	2725045	2725434	Phage portal
2575279	2762977	187698	2725455	2725556	Phage portal
2575279	2762977	187698	2725553	2725750	Phage portal
2575279	2762977	187698	2725932	2726273
2575279	2762977	187698	2726470	2727870	Tetracycline resistance, MFS efflux pump => Tet(45)
2575279	2762977	187698	2728115	2728525	FIG01237538: hypothetical protein
2575279	2762977	187698	2728630	2728827	FIG01246564: hypothetical protein
2575279	2762977	187698	2728980	2729339	Transcriptional regulator, MerR family
2575279	2762977	187698	2729632	2729841
2575279	2762977	187698	2730097	2731257
2575279	2762977	187698	2731767	2732039	hypothetical protein
2575279	2762977	187698	2732214	2732342
2575279	2762977	187698	2732796	2733038
2575279	2762977	187698	2733466	2733882
2575279	2762977	187698	2733894	2734310
2575279	2762977	187698	2734609	2735019
2575279	2762977	187698	2735133	2735321	Repressor (cro-like) [Bacteriophage A118]
2575279	2762977	187698	2735480	2735803	LexA repressor (EC 3.4.21.88)
2575279	2762977	187698	2736114	2736371	Integrase
2575279	2762977	187698	2736843	2737034
2575279	2762977	187698	2737671	2743310	hypothetical protein
2575279	2762977	187698	2743931	2744251	Mobile element protein
2575279	2762977	187698	2744386	2745126	Mobile element protein
2575279	2762977	187698	2745142	2745243	Phage protein
2575279	2762977	187698	2745656	2746819	hypothetical protein
2575279	2762977	187698	2746899	2747822	hypothetical protein
2575279	2762977	187698	2748044	2748418
2575279	2762977	187698	2748433	2749053	hypothetical protein
2575279	2762977	187698	2749057	2749524
2575279	2762977	187698	2749533	2751197	hypothetical protein
2575279	2762977	187698	2751190	2752278	hypothetical protein
2575279	2762977	187698	2752848	2754002
2575279	2762977	187698	2754930	2755793	HNH endonuclease
2575279	2762977	187698	2756524	2757081
2575279	2762977	187698	2757247	2758308	hypothetical protein
2575279	2762977	187698	2759659	2760750	Response regulator aspartate phosphatase
2575279	2762977	187698	2760747	2760878
2575279	2762977	187698	2760993	2761196	FIG01251828: hypothetical protein
2575279	2762977	187698	2761269	2761436	FIG01251828: hypothetical protein
2575279	2762977	187698	2761702	2762055	Mobile element protein
2575279	2762977	187698	2762153	2762977	Mobile element protein
3190856	3201106	10250	3189750	3190859	FIG01226901: hypothetical protein
3190856	3201106	10250	3190856	3191788	ATPase, AAA family
3190856	3201106	10250	3192091	3193338	FIG01230945: hypothetical protein
3190856	3201106	10250	3193367	3193774	transposase (12) BH0978
3190856	3201106	10250	3194224	3194568
3190856	3201106	10250	3194571	3195275	Lmo0066 homolog within ESAT-6 gene cluster, similarity to ADP-ribosylating toxins
3190856	3201106	10250	3195573	3196820	FIG01230945: hypothetical protein
3190856	3201106	10250	3196849	3197589	transposase (12) BH0978
3190856	3201106	10250	3197930	3198319	FIG01227759: hypothetical protein
3190856	3201106	10250	3198354	3199925	Lmo0066 homolog within ESAT-6 gene cluster, similarity to ADP-ribosylating toxins
3190856	3201106	10250	3199922	3200284	FIG01230914: hypothetical protein
3190856	3201106	10250	3200325	3200600	FIG01231425: hypothetical protein
3190856	3201106	10250	3200813	3201106	FIG01225137: hypothetical protein
3484203	3488323	4120	3484203	3484451	Integral membrane protein
3484203	3488323	4120	3484661	3485122	Acetyltransferase, GNAT family
3484203	3488323	4120	3485400	3485543	hypothetical protein
3484203	3488323	4120	3485617	3486909	Phage tail fiber protein
3484203	3488323	4120	3487058	3487693	SAM-dependent methyltransferase
3484203	3488323	4120	3487668	3487760	SAM-dependent methyltransferase
3484203	3488323	4120	3487781	3488323	FIG01227072: hypothetical protein
3625329	3639165	13836	3625329	3625832	Acetyltransferase, GNAT family
3625329	3639165	13836	3626036	3626218	FIG01225345: hypothetical protein
3625329	3639165	13836	3626423	3626581	FIG01232496: hypothetical protein
3625329	3639165	13836	3627107	3627598	CDP-diacylglycerol--serine O-phosphatidyltransferase (EC 2.7.8.8); Archaetidylserine synthase (EC 2.7.8.38)
3625329	3639165	13836	3627810	3627950	hypothetical protein
3625329	3639165	13836	3627981	3628166	FIG01228212: hypothetical protein
3625329	3639165	13836	3628216	3629652	Zn-dependent hydroxyacylglutathione hydrolase; Polysulfide binding protein
3625329	3639165	13836	3629719	3630918	Sulfide:quinone oxidoreductase, Type II
3625329	3639165	13836	3631456	3632130	FIG01228013: hypothetical protein
3625329	3639165	13836	3632369	3632551	Transposase
3625329	3639165	13836	3634167	3634916	Glucose-1-phosphate cytidylyltransferase (EC 2.7.7.33)
3625329	3639165	13836	3634937	3637006	Putative glycosyltransferase
3625329	3639165	13836	3637089	3638048	CDP-abequose synthase
3625329	3639165	13836	3638077	3639165	CDP-glucose 4,6-dehydratase (EC 4.2.1.45)
3660730	3726643	65913	3660730	3660966	FIG01236693: hypothetical protein
3660730	3726643	65913	3661583	3661741	Small, acid-soluble spore protein gamma-type
3660730	3726643	65913	3661929	3662237	Uncharacterized protein YczJ
3660730	3726643	65913	3662354	3662494
3660730	3726643	65913	3662500	3662712
3660730	3726643	65913	3662832	3663077	FMN-dependent NADH-azoreductase (EC 1.7.1.6)
3660730	3726643	65913	3663302	3663487	FIG01239869: hypothetical protein
3660730	3726643	65913	3663671	3663820	Mobile element protein
3660730	3726643	65913	3663821	3664015	Mobile element protein
3660730	3726643	65913	3664441	3665424	Glycerophosphoryl diester phosphodiesterase (EC 3.1.4.46)
3660730	3726643	65913	3665722	3666360	Uncharacterized membrane spanning protein, contains VanZ-like domain
3660730	3726643	65913	3666417	3666836	D-Ala-D-Ala dipeptidase/carboxypeptidase (EC 3.4.16.4)(EC 3.4.13.22) => VanXY-unclassified
3660730	3726643	65913	3666833	3667030	D-alanyl-D-alanine carboxypeptidase (EC 3.4.16.4)
3660730	3726643	65913	3667489	3668643	Vancomycin (or other glycopeptides) histidine kinase VanS => VanA/I/Pt-type
3660730	3726643	65913	3668633	3669328	Vancomycin (or other glycopeptides) response regulator VanR => unclassified
3660730	3726643	65913	3669767	3670195
3660730	3726643	65913	3671540	3671611	Transposase
3660730	3726643	65913	3671838	3672860	Two-component system sensor histidine kinase
3660730	3726643	65913	3672853	3673563	Two-component transcriptional response regulator, OmpR family
3660730	3726643	65913	3673689	3692783	Polyketide synthase modules and related proteins
3660730	3726643	65913	3692886	3700769	Polyketide synthase modules and related proteins
3660730	3726643	65913	3701045	3716866	Polyketide synthase modules and related proteins
3660730	3726643	65913	3717563	3718285	Putative thioesterase
3660730	3726643	65913	3718285	3719004	4'-phosphopantetheinyl transferase (EC 2.7.8.-)
3660730	3726643	65913	3719049	3720314	FIG01232241: hypothetical protein
3660730	3726643	65913	3720851	3720964
3660730	3726643	65913	3721117	3721716	putative membrane-associated phospholipid phosphatase, PAP2 superfamily
3660730	3726643	65913	3721823	3722560	Bacitracin efflux ABC transporter, permease protein BcrB
3660730	3726643	65913	3722553	3723473	Bacitracin efflux ABC transporter, ATP-binding protein BcrA
3660730	3726643	65913	3723576	3723851	Cell wall surface anchor family protein
3660730	3726643	65913	3725332	3725658	probable endoglucanase
3660730	3726643	65913	3726110	3726643	Response regulator aspartate phosphatase
3910149	3919030	8881	3910149	3910805	Site-specific recombinase, resolvase family
3910149	3919030	8881	3910896	3911567	SOS-response repressor and protease LexA (EC 3.4.21.88)
3910149	3919030	8881	3911660	3912463	FIG01226476: hypothetical protein
3910149	3919030	8881	3912464	3913006	FIG01226660: hypothetical protein
3910149	3919030	8881	3912999	3913322	Transcriptional regulator, PadR family
3910149	3919030	8881	3913694	3913924	FIG01227797: hypothetical protein
3910149	3919030	8881	3913986	3914882	Phage N-acetylmuramoyl-L-alanine amidase (EC 3.5.1.28)
3910149	3919030	8881	3915158	3916000	Cell wall endopeptidase, family M23/M37
3910149	3919030	8881	3916124	3917113	Antigen
3910149	3919030	8881	3917348	3917734	Phage protein
3910149	3919030	8881	3917709	3917873	FIG01230406: hypothetical protein
3910149	3919030	8881	3918143	3919030	Phage replication protein
3946619	3977282	30663	3946619	3947440	Polysaccharide deacetylase (EC 3.5.1.41)
3946619	3977282	30663	3947575	3948078	FIG01231147: hypothetical protein
3946619	3977282	30663	3948465	3948596	D-serine dehydratase (EC 4.3.1.18)
3946619	3977282	30663	3948698	3949252	Transcriptional regulator, MerR family
3946619	3977282	30663	3949388	3950806	S-layer protein; Peptidoglycan endo-beta-N-acetylglucosaminidase
3946619	3977282	30663	3951127	3951699	FIG01229709: hypothetical protein
3946619	3977282	30663	3951930	3952193	FIG01246595: hypothetical protein
3946619	3977282	30663	3952162	3952527	FIG01246595: hypothetical protein
3946619	3977282	30663	3952611	3952733
3946619	3977282	30663	3952764	3953417	FIG01237328: hypothetical protein
3946619	3977282	30663	3953414	3953509
3946619	3977282	30663	3953699	3954064	FIG01229709: hypothetical protein
3946619	3977282	30663	3954061	3954267	FIG01229709: hypothetical protein
3946619	3977282	30663	3954494	3955066	hypothetical protein
3946619	3977282	30663	3955118	3956734	FIG01226094: hypothetical protein
3946619	3977282	30663	3956731	3957093	FIG01252330: hypothetical protein
3946619	3977282	30663	3957136	3957414	Bacillus cereus group-specific protein, uncharacterized
3946619	3977282	30663	3957637	3958326	cESAT-6-secreted WXG100 domain protein, contains EndoU nuclease domain (B.anthracis)
3946619	3977282	30663	3958330	3958671	FIG01241410: hypothetical protein
3946619	3977282	30663	3959184	3960581	Phosphate regulon sensor protein PhoR (EC 2.7.3.-)
3946619	3977282	30663	3960571	3961287	Two-component transcriptional response regulator, OmpR family
3946619	3977282	30663	3961413	3961760	FIG01238059: hypothetical protein
3946619	3977282	30663	3961868	3961987
3946619	3977282	30663	3962092	3962901	SAM-dependent methyltransferase
3946619	3977282	30663	3963191	3963523	FIG01240471: hypothetical protein
3946619	3977282	30663	3964906	3965106
3946619	3977282	30663	3965192	3965392
3946619	3977282	30663	3966056	3966631	FIG01238900: hypothetical protein
3946619	3977282	30663	3966943	3967998	N-acetylmuramoyl-L-alanine amidase
3946619	3977282	30663	3967995	3968234	holin
3946619	3977282	30663	3968234	3968470	XpaF1 protein
3946619	3977282	30663	3968661	3969545	Phage N-acetylmuramoyl-L-alanine amidase (EC 3.5.1.28)
3946619	3977282	30663	3969818	3970639	Cell wall endopeptidase, family M23/M37
3946619	3977282	30663	3970781	3971749	Antigen
3946619	3977282	30663	3971986	3972372	Phage protein
3946619	3977282	30663	3972476	3973372	prophage LambdaBa02, DNA replication protein
3946619	3977282	30663	3973445	3973681	hypothetical protein; possible transcriptional regulator
3946619	3977282	30663	3973818	3974246	Phage transcriptional regulator, Cro/CI family
3946619	3977282	30663	3974269	3974697	Phage repressor protein
3946619	3977282	30663	3974962	3976173	S-layer homology domain protein
3946619	3977282	30663	3976558	3976956	Transposase IS200-like
3946619	3977282	30663	3976968	3977282	Mobile element protein
4252348	4255302	2954	4252348	4252530	Phage protein
4252348	4255302	2954	4252533	4252835	Phage protein
4252348	4255302	2954	4253015	4253227	Transcriptional regulator, Xre family
4252348	4255302	2954	4253456	4253809	IG hypothetical 15966
4252348	4255302	2954	4253841	4254773	Phage N-acetylmuramoyl-L-alanine amidase (EC 3.5.1.28)
4252348	4255302	2954	4254790	4255020	FIG01248486: hypothetical protein
4252348	4255302	2954	4255063	4255302	FIG01238036: hypothetical protein
4262939	4268051	5112	4262939	4263127
4262939	4268051	5112	4263215	4263451
4262939	4268051	5112	4263496	4263795	hypothetical phage protein
4262939	4268051	5112	4263983	4264231
4262939	4268051	5112	4264269	4264454
4262939	4268051	5112	4264486	4265088
4262939	4268051	5112	4265125	4265430
4262939	4268051	5112	4265466	4266038	hypothetical protein
4262939	4268051	5112	4266081	4266860
4262939	4268051	5112	4267056	4267532	FIG01251116: hypothetical protein
4262939	4268051	5112	4267536	4268051	Dimeric dUTPase (EC 3.6.1.23)
4271067	4274971	3904	4271067	4271231	Phage protein
4271067	4274971	3904	4271288	4271488	prophage LambdaBa02, DNA-binding protein
4271067	4274971	3904	4271598	4271792	FIG01235738: hypothetical protein
4271067	4274971	3904	4271961	4272317	Transcriptional regulator, Xre family
4271067	4274971	3904	4272314	4272496	FIG01231439: hypothetical protein
4271067	4274971	3904	4272639	4272773
4271067	4274971	3904	4272775	4273920	Prophage helix-turn-helix protein
4271067	4274971	3904	4274357	4274701	Transcriptional regulator, MerR family
4271067	4274971	3904	4274792	4274971	hypothetical protein
4938472	4950511	12039	4938472	4938648	FIG01245818: hypothetical protein
4938472	4950511	12039	4938687	4938944	FIG01237266: hypothetical protein
4938472	4950511	12039	4939171	4940082	FIG01252567: hypothetical protein
4938472	4950511	12039	4940315	4941334	hypothetical protein
4938472	4950511	12039	4941484	4941918
4938472	4950511	12039	4941922	4944519	hypothetical protein
4938472	4950511	12039	4944802	4945404	Phage head maturation protease
4938472	4950511	12039	4945434	4946060	FIG01230458: hypothetical protein
4938472	4950511	12039	4946092	4946229
4938472	4950511	12039	4946585	4946851	FIG01247441: hypothetical protein
4938472	4950511	12039	4946858	4947253	Phage protein
4938472	4950511	12039	4947275	4947496	FIG01229476: hypothetical protein
4938472	4950511	12039	4947826	4950108	DNA primase, phage associated
4938472	4950511	12039	4950121	4950231
4938472	4950511	12039	4950212	4950511	FIG01231295: hypothetical protein
5011646	5022257	10611	5011161	5011676	Molybdopterin-guanine dinucleotide biosynthesis protein MobB
5011646	5022257	10611	5011646	5012935	Molybdopterin molybdenumtransferase (EC 2.10.1.1)
5011646	5022257	10611	5013019	5013504	Cyclic pyranopterin monophosphate synthase (EC 4.6.1.17)
5011646	5022257	10611	5013542	5014555	Molybdopterin-synthase adenylyltransferase (EC 2.7.7.80)
5011646	5022257	10611	5014572	5015585	GTP 3',8-cyclase (EC 4.1.99.22)
5011646	5022257	10611	5015786	5019634	Phage tail fiber protein
5011646	5022257	10611	5019751	5020074	FIG01226865: hypothetical protein
5011646	5022257	10611	5020095	5020319	FIG01228631: hypothetical protein
5011646	5022257	10611	5020398	5020703	Rhodanese-like domain protein
5011646	5022257	10611	5020901	5021083	FIG01225758: hypothetical protein
5011646	5022257	10611	5021133	5022257	Homoserine O-acetyltransferase (EC 2.3.1.31)
5184670	5222388	37718	5184356	5184673	Uncharacterized protein YuiB
5184670	5222388	37718	5184670	5185176	MutT/Nudix family protein
5184670	5222388	37718	5185300	5186508	NADH dehydrogenase (EC 1.6.99.3)
5184670	5222388	37718	5186970	5187959	Thioredoxin reductase (EC 1.8.1.9)
5184670	5222388	37718	5188072	5188746	Cell surface protein
5184670	5222388	37718	5189749	5199351	Cell surface protein
5184670	5222388	37718	5199823	5200302	Transcriptional regulator, AraC family
5184670	5222388	37718	5200468	5201715	Uncharacterized MFS-type transporter
5184670	5222388	37718	5201733	5202614	Transcriptional regulator, DeoR family
5184670	5222388	37718	5202694	5203155	Uncharacterized protein YbbK
5184670	5222388	37718	5203185	5203538	FIG01225863: hypothetical protein
5184670	5222388	37718	5203722	5203898
5184670	5222388	37718	5204172	5204942	FIG01225881: hypothetical protein
5184670	5222388	37718	5205937	5206488
5184670	5222388	37718	5206619	5209978	Phage tail length tape-measure protein
5184670	5222388	37718	5210309	5210491	FIG01234982: hypothetical protein
5184670	5222388	37718	5210504	5211130	FIG01241436: hypothetical protein
5184670	5222388	37718	5211123	5211566	FIG01235475: hypothetical protein
5184670	5222388	37718	5211592	5211948
5184670	5222388	37718	5211941	5212252
5184670	5222388	37718	5212504	5213415	FIG01236170: hypothetical protein
5184670	5222388	37718	5214802	5214933
5184670	5222388	37718	5215030	5215593	Site-specific recombinase, resolvase family
5184670	5222388	37718	5216187	5217386	FIG00640624: hypothetical protein
5184670	5222388	37718	5217701	5217805
5184670	5222388	37718	5218506	5218697
5184670	5222388	37718	5218754	5219023
5184670	5222388	37718	5219846	5220883	Phage-related integrase/recombinase
5184670	5222388	37718	5221127	5221480	Uncharacterized protein SufA
5184670	5222388	37718	5221522	5222388	Diaminopimelate epimerase (EC 5.1.1.7)
5781681	5790437	8756	5781681	5784002	hypothetical protein
5781681	5790437	8756	5784137	5784277
5781681	5790437	8756	5784531	5784947
5781681	5790437	8756	5785487	5785969	PXO1-87
5781681	5790437	8756	5786009	5787154	putative membrane protein
5781681	5790437	8756	5787607	5788290	CAAX amino terminal protease family protein
5781681	5790437	8756	5788502	5789131	FIG01236749: hypothetical protein
5781681	5790437	8756	5789545	5789670	hypothetical protein
5781681	5790437	8756	5790201	5790437	Mobile element protein
5863533	5869265	5732	5863533	5863820	pXO1-28
5863533	5869265	5732	5864287	5864403
5863533	5869265	5732	5864638	5864922	pXO1-28
5863533	5869265	5732	5865117	5865884	FIG01246694: hypothetical protein
5863533	5869265	5732	5866137	5866583
5863533	5869265	5732	5866752	5866928
5863533	5869265	5732	5867299	5867640	nucleotidyltransferase domain protein
5863533	5869265	5732	5867627	5868037	nucleotidyltransferase domain protein
5863533	5869265	5732	5868743	5869015	Phage integrase
5863533	5869265	5732	5869143	5869265
5892103	5924903	32800	5892103	5892588	CAAX amino terminal protease family protein
5892103	5924903	32800	5893571	5895313	Methyl-accepting chemotaxis protein
5892103	5924903	32800	5895480	5895695	Small acid-soluble spore protein
5892103	5924903	32800	5895768	5896184	FIG01226329: hypothetical protein
5892103	5924903	32800	5896919	5899120	Bacillolysin (EC 3.4.24.28)
5892103	5924903	32800	5899858	5900019	FIG01232940: hypothetical protein
5892103	5924903	32800	5900087	5900215	hypothetical protein
5892103	5924903	32800	5900212	5901306	Response regulator aspartate phosphatase
5892103	5924903	32800	5901643	5901792	Bacillolysin
5892103	5924903	32800	5901911	5902885	Multimodular transpeptidase-transglycosylase (EC 2.4.1.129) (EC 3.4.-.-); Penicillin-binding protein 1A/1B (PBP1)
5892103	5924903	32800	5903239	5903622	Mutator MutT protein (7,8-dihydro-8-oxoguanine-triphosphatase) (EC 3.6.1.-)
5892103	5924903	32800	5904088	5904837	Zeta toxin
5892103	5924903	32800	5904931	5905044
5892103	5924903	32800	5905274	5906197	putative type II restriction endonuclease
5892103	5924903	32800	5906272	5906634	FIG01240565: hypothetical protein
5892103	5924903	32800	5906703	5907032	RS21-C6-like protein (RS21-C6 protein)
5892103	5924903	32800	5907180	5908862	ATP/GTP binding protein
5892103	5924903	32800	5909025	5909456	transcriptional regulator (Lrp/AsnC family)
5892103	5924903	32800	5909624	5910205	Carbonic anhydrase, beta class (EC 4.2.1.1)
5892103	5924903	32800	5910237	5910686	Cyanate hydratase (EC 4.2.1.104)
5892103	5924903	32800	5910814	5912094	Xanthine permease
5892103	5924903	32800	5912744	5913175	FIG01236965: hypothetical protein
5892103	5924903	32800	5913216	5914220	prophage ps3 protein 01
5892103	5924903	32800	5914545	5914742
5892103	5924903	32800	5915447	5915782	Branched-chain amino acid transport protein AzlD
5892103	5924903	32800	5915779	5916492	Branched-chain amino acid transport protein AzlC
5892103	5924903	32800	5916664	5918052	Transcriptional regulator, GntR family domain; Aspartate aminotransferase (EC 2.6.1.1)
5892103	5924903	32800	5919419	5919550
5892103	5924903	32800	5919631	5920029
5892103	5924903	32800	5920082	5920252
5892103	5924903	32800	5920252	5920476	Phage protein
5892103	5924903	32800	5920481	5920663
5892103	5924903	32800	5920668	5920919
5892103	5924903	32800	5920913	5921227	FIG01108941: hypothetical protein
5892103	5924903	32800	5921230	5921538
5892103	5924903	32800	5922601	5923170	Heptaprenyl diphosphate synthase component II (EC 2.5.1.30)
5892103	5924903	32800	5923208	5923327	Heptaprenyl diphosphate synthase component I (EC 2.5.1.30)
5892103	5924903	32800	5924328	5924903	Aggregation substance Asa1/PrgB
5935275	5946295	11020	5934998	5935294	FIG01230393: hypothetical protein
5935275	5946295	11020	5935275	5935631	FIG01236013: hypothetical protein
5935275	5946295	11020	5935624	5936025	Gp8 protein
5935275	5946295	11020	5936012	5936440	FIG00627453: hypothetical protein
5935275	5946295	11020	5936441	5937025	structural component
5935275	5946295	11020	5937097	5937558	FIG01234727: hypothetical protein
5935275	5946295	11020	5937603	5937722
5935275	5946295	11020	5937737	5939317	Phage tape measure
5935275	5946295	11020	5939571	5941595	Tail length tape measure protein
5935275	5946295	11020	5942599	5942868	FIG01114846: hypothetical protein
5935275	5946295	11020	5944294	5944800	SCP-like extracellular protein
5935275	5946295	11020	5945975	5946295	Terminase small subunit [Bacteriophage A118]
5935275	5946295	11020	5946279	5947958	Phage terminase, large subunit
5961116	5993905	32789	5961116	5961349	Transcriptional regulator, GntR family
5961116	5993905	32789	5962717	5962902	Mobile element protein
5961116	5993905	32789	5962914	5963264	Mobile element protein
5961116	5993905	32789	5964268	5964795	Regulator of polyketide synthase expression
5961116	5993905	32789	5965797	5966183	FIG00627533: hypothetical protein
5961116	5993905	32789	5966235	5966414	choloylglycine hydrolase family protein
5961116	5993905	32789	5967544	5969034	Mobile element protein
5961116	5993905	32789	5970174	5970533	Protein of unknown function DUF1304
5961116	5993905	32789	5972940	5973131
5961116	5993905	32789	5974187	5974618	hypothetical protein
5961116	5993905	32789	5977189	5977251	Oxidoreductase, Gfo/Idh/MocA family
5961116	5993905	32789	5977458	5977700	Exodeoxyribonuclease III (EC 3.1.11.2)
5961116	5993905	32789	5981847	5982209	FIG01238560: hypothetical protein
5961116	5993905	32789	5982223	5982630	FIG01245780: hypothetical protein
5961116	5993905	32789	5982627	5983229	FIG01236546: hypothetical protein
5961116	5993905	32789	5983299	5983490	FIG01238336: hypothetical protein
5961116	5993905	32789	5983491	5983604
5961116	5993905	32789	5983609	5983698
5961116	5993905	32789	5983717	5983818
5961116	5993905	32789	5984162	5984566	Single-stranded DNA-binding protein
5961116	5993905	32789	5984662	5984868	FIG01252708: hypothetical protein
5961116	5993905	32789	5984880	5985299
5961116	5993905	32789	5985421	5985636
5961116	5993905	32789	5985950	5987146
5961116	5993905	32789	5987429	5988031
5961116	5993905	32789	5988125	5988301
5961116	5993905	32789	5988449	5988715
5961116	5993905	32789	5989052	5989195
5961116	5993905	32789	5989340	5989492
5961116	5993905	32789	5989519	5989671
5961116	5993905	32789	5989778	5991199	FIG01225228: hypothetical protein
5961116	5993905	32789	5991199	5992350	FIG01225266: hypothetical protein
5961116	5993905	32789	5992360	5992515	FIG01238226: hypothetical protein
5961116	5993905	32789	5992512	5992937	FIG01228164: hypothetical protein
5961116	5993905	32789	5993133	5993339	FIG01235271: hypothetical protein
5961116	5993905	32789	5993330	5993446
5961116	5993905	32789	5993523	5993630
5961116	5993905	32789	5993627	5993905
5961116	5993905	32789	5993899	5994000	FIG01238560: hypothetical protein
5972940	5977700	4760	5972940	5973131
5972940	5977700	4760	5974187	5974618	hypothetical protein
5972940	5977700	4760	5977189	5977251	Oxidoreductase, Gfo/Idh/MocA family
5972940	5977700	4760	5977458	5977700	Exodeoxyribonuclease III (EC 3.1.11.2)

## Sheet: Table S4
Table S4: Island prediction in Sphingomonas sp. 2R-10
Island start	Island end	Length	Gene start	Gene end	Product
417754	425445	7691	417754	417885
417754	425445	7691	418114	418482	hypothetical protein
417754	425445	7691	418490	418819
417754	425445	7691	418995	419870	ATP-DEPENDENT PROTEASE SUBUNIT
417754	425445	7691	420001	422058	hypothetical protein
417754	425445	7691	422042	423397	Two-component system response regulator protein
417754	425445	7691	423394	425445	Two-component system sensor histidine kinase
1177527	1197805	20278	1177527	1178312	FIG043197: Inositol monophosphatase family protein
1177527	1197805	20278	1178305	1179693	TldE protein, part of TldE/TldD proteolytic complex
1177527	1197805	20278	1179690	1180604	4-hydroxybenzoate polyprenyltransferase (EC 2.5.1.39)
1177527	1197805	20278	1180621	1180878
1177527	1197805	20278	1181163	1181375	hypothetical protein
1177527	1197805	20278	1181482	1181757
1177527	1197805	20278	1181757	1182071	small multidrug resistance family (SMR) protein
1177527	1197805	20278	1183915	1185510	Mobile element protein
1177527	1197805	20278	1185567	1185920	Mobile element protein
1177527	1197805	20278	1185917	1186378
1177527	1197805	20278	1186971	1188464	Type I restriction-modification system, DNA-methyltransferase subunit M (EC 2.1.1.72)
1177527	1197805	20278	1188474	1189313	hypothetical protein
1177527	1197805	20278	1189310	1190842	hypothetical protein
1177527	1197805	20278	1190839	1192299	Type I restriction-modification system, specificity subunit S (EC 3.1.21.3)
1177527	1197805	20278	1192357	1192473
1177527	1197805	20278	1192641	1192904
1177527	1197805	20278	1192901	1193089
1177527	1197805	20278	1193569	1194189	hypothetical protein
1177527	1197805	20278	1194196	1195263	Transcriptional regulator
1177527	1197805	20278	1195287	1195436
1177527	1197805	20278	1196264	1197805	Site-specific recombinase
1186971	1199295	12324	1186971	1188464	Type I restriction-modification system, DNA-methyltransferase subunit M (EC 2.1.1.72)
1186971	1199295	12324	1188474	1189313	hypothetical protein
1186971	1199295	12324	1189310	1190842	hypothetical protein
1186971	1199295	12324	1190839	1192299	Type I restriction-modification system, specificity subunit S (EC 3.1.21.3)
1186971	1199295	12324	1192357	1192473
1186971	1199295	12324	1192641	1192904
1186971	1199295	12324	1192901	1193089
1186971	1199295	12324	1193569	1194189	hypothetical protein
1186971	1199295	12324	1194196	1195263	Transcriptional regulator
1186971	1199295	12324	1195287	1195436
1186971	1199295	12324	1196264	1197805	Site-specific recombinase
1186971	1199295	12324	1198063	1198323
1186971	1199295	12324	1198327	1198749
1186971	1199295	12324	1198831	1199295	COGs COG3558
1201483	1206237	4754	1201483	1202325	Transposase InsD for insertion element IS2
1201483	1206237	4754	1202407	1202724	Mobile element protein
1201483	1206237	4754	1202811	1204004	Mobile element protein
1201483	1206237	4754	1204036	1204167
1201483	1206237	4754	1204244	1205068	Mobile element protein
1201483	1206237	4754	1205065	1205373	Mobile element protein
1201483	1206237	4754	1205566	1206237
1212129	1217109	4980	1212129	1212371
1212129	1217109	4980	1212505	1212723	Insertion element IS401 (Burkholderia multivorans) transposase
1212129	1217109	4980	1212902	1213060	Mobile element protein
1212129	1217109	4980	1213253	1213390
1212129	1217109	4980	1213699	1214058	Mobile element protein
1212129	1217109	4980	1214055	1214330
1212129	1217109	4980	1216495	1217109	Radical SAM domain protein
1280699	1285771	5072	1280699	1282576
1280699	1285771	5072	1282673	1285771	hypothetical protein
1293770	1300707	6937	1293770	1293931
1293770	1300707	6937	1294185	1297580	DNA-binding protein
1293770	1300707	6937	1297839	1299035
1293770	1300707	6937	1299128	1300012	hypothetical protein
1293770	1300707	6937	1300113	1300268
1293770	1300707	6937	1300438	1300707
1305675	1310422	4747	1303954	1305678	hypothetical protein
1305675	1310422	4747	1305675	1307429
1305675	1310422	4747	1307546	1310422
1508225	1519853	11628	1508225	1508803
1508225	1519853	11628	1508935	1509456
1508225	1519853	11628	1509470	1509871
1508225	1519853	11628	1509868	1510506
1508225	1519853	11628	1510509	1511021
1508225	1519853	11628	1511245	1511988
1508225	1519853	11628	1512047	1512313
1508225	1519853	11628	1512344	1514116	hypothetical protein
1508225	1519853	11628	1514147	1514305
1508225	1519853	11628	1514346	1515005
1508225	1519853	11628	1514998	1515210
1508225	1519853	11628	1515207	1516649
1508225	1519853	11628	1517266	1518753
1508225	1519853	11628	1519183	1519497
1508225	1519853	11628	1519494	1519853	Transcriptional regulator, Xre family
1744993	1812472	67479	1744993	1746513	Fumarate hydratase class I, aerobic (EC 4.2.1.2)
1744993	1812472	67479	1746634	1748679	diguanylate cyclase/phosphodiesterase (GGDEF & EAL domains) with PAS/PAC sensor(s)
1744993	1812472	67479	1749878	1750321
1744993	1812472	67479	1750342	1751340	hypothetical protein
1744993	1812472	67479	1751344	1751631
1744993	1812472	67479	1751671	1751970
1744993	1812472	67479	1752297	1752761
1744993	1812472	67479	1752815	1753570	hypothetical protein
1744993	1812472	67479	1753622	1754320	hypothetical protein
1744993	1812472	67479	1754403	1754894
1744993	1812472	67479	1754887	1755378	hypothetical protein
1744993	1812472	67479	1755504	1755995	Transcriptional regulator, MucR family
1744993	1812472	67479	1756011	1756262	hypothetical protein
1744993	1812472	67479	1756275	1757453	hypothetical protein
1744993	1812472	67479	1757599	1758153
1744993	1812472	67479	1758277	1758552	DNA-binding protein HU
1744993	1812472	67479	1758663	1759811
1744993	1812472	67479	1759951	1761249
1744993	1812472	67479	1761348	1762055	hypothetical protein
1744993	1812472	67479	1762078	1762503
1744993	1812472	67479	1762847	1765114	hypothetical protein
1744993	1812472	67479	1765431	1767140	hypothetical protein
1744993	1812472	67479	1767355	1771632	Uncharacterized methyl transferase/DEAD-like helicase/Strawberry notch C-domain protein mlr9704
1744993	1812472	67479	1771694	1773736	hypothetical protein
1744993	1812472	67479	1773771	1774664	DNA primase, phage associated
1744993	1812472	67479	1774768	1774956
1744993	1812472	67479	1775262	1775720
1744993	1812472	67479	1775750	1776100
1744993	1812472	67479	1776128	1776610	hypothetical protein
1744993	1812472	67479	1776791	1777540
1744993	1812472	67479	1777621	1778247	hypothetical protein
1744993	1812472	67479	1778247	1779203	phytanoyl-CoA dioxygenase
1744993	1812472	67479	1779200	1779592
1744993	1812472	67479	1779638	1779883
1744993	1812472	67479	1780250	1780630
1744993	1812472	67479	1780784	1781200	hypothetical protein
1744993	1812472	67479	1781492	1781770
1744993	1812472	67479	1781767	1782546	Thiol:disulfide involved in conjugative transfer
1744993	1812472	67479	1782707	1783024	IncF plasmid conjugative transfer pilin protein TraA
1744993	1812472	67479	1783134	1783400	IncF plasmid conjugative transfer pilus assembly protein TraL
1744993	1812472	67479	1783409	1784044	IncF plasmid conjugative transfer pilus assembly protein TraE
1744993	1812472	67479	1784028	1784798	IncF plasmid conjugative transfer pilus assembly protein TraK
1744993	1812472	67479	1784795	1786099	IncF plasmid conjugative transfer pilus assembly protein TraB
1744993	1812472	67479	1786132	1786746	IncF plasmid conjugative transfer pilus assembly protein TraV
1744993	1812472	67479	1786743	1789268	IncF plasmid conjugative transfer pilus assembly protein TraC
1744993	1812472	67479	1789268	1789591	hypothetical protein
1744993	1812472	67479	1789588	1789938
1744993	1812472	67479	1789935	1790168
1744993	1812472	67479	1790158	1790781	IncF plasmid conjugative transfer pilus assembly protein TraW
1744993	1812472	67479	1790778	1791791	IncF plasmid conjugative transfer pilus assembly protein TraU
1744993	1812472	67479	1791907	1793910	FIG00911085: hypothetical protein
1744993	1812472	67479	1793907	1795010	IncF plasmid conjugative transfer protein TraN
1744993	1812472	67479	1795012	1795833	IncF plasmid conjugative transfer protein TrbC
1744993	1812472	67479	1795805	1796401	Conjugative signal peptidase TrhF
1744993	1812472	67479	1796398	1797273	IncF plasmid conjugative transfer pilus assembly protein TraF
1744993	1812472	67479	1797270	1797830	IncF plasmid conjugative transfer pilus assembly protein TraF
1744993	1812472	67479	1797842	1799008	ATPase
1744993	1812472	67479	1799116	1800534	IncF plasmid conjugative transfer pilus assembly protein TraH
1744993	1812472	67479	1800540	1804196	IncF plasmid conjugative transfer protein TraG
1744993	1812472	67479	1804211	1804471
1744993	1812472	67479	1804922	1805617
1744993	1812472	67479	1805617	1806231	hypothetical protein
1744993	1812472	67479	1806255	1806554
1744993	1812472	67479	1807391	1807729
1744993	1812472	67479	1807897	1809129	hypothetical protein
1744993	1812472	67479	1809126	1810871	TPR repeat precursor
1744993	1812472	67479	1811192	1812472	Integrase
1756011	1765114	9103	1756011	1756262	hypothetical protein
1756011	1765114	9103	1756275	1757453	hypothetical protein
1756011	1765114	9103	1757599	1758153
1756011	1765114	9103	1758277	1758552	DNA-binding protein HU
1756011	1765114	9103	1758663	1759811
1756011	1765114	9103	1759951	1761249
1756011	1765114	9103	1761348	1762055	hypothetical protein
1756011	1765114	9103	1762078	1762503
1756011	1765114	9103	1762847	1765114	hypothetical protein
1774768	1781770	7002	1774768	1774956
1774768	1781770	7002	1775262	1775720
1774768	1781770	7002	1775750	1776100
1774768	1781770	7002	1776128	1776610	hypothetical protein
1774768	1781770	7002	1776791	1777540
1774768	1781770	7002	1777621	1778247	hypothetical protein
1774768	1781770	7002	1778247	1779203	phytanoyl-CoA dioxygenase
1774768	1781770	7002	1779200	1779592
1774768	1781770	7002	1779638	1779883
1774768	1781770	7002	1780250	1780630
1774768	1781770	7002	1780784	1781200	hypothetical protein
1774768	1781770	7002	1781492	1781770
1774768	1781770	7002	1781767	1782546	Thiol:disulfide involved in conjugative transfer
1804211	1810871	6660	1804211	1804471
1804211	1810871	6660	1804922	1805617
1804211	1810871	6660	1805617	1806231	hypothetical protein
1804211	1810871	6660	1806255	1806554
1804211	1810871	6660	1807391	1807729
1804211	1810871	6660	1807897	1809129	hypothetical protein
1804211	1810871	6660	1809126	1810871	TPR repeat precursor
2119322	2127378	8056	2119322	2119573
2119322	2127378	8056	2119573	2120901	Toxin HigB; Protein kinase domain of HipA
2119322	2127378	8056	2121201	2121434	ATP-dependent DNA helicase Rep
2119322	2127378	8056	2122388	2123872	Response regulator of zinc sigma-54-dependent two-component system
2119322	2127378	8056	2124130	2127378	Type I restriction-modification system, restriction subunit R (EC 3.1.21.3)
2119322	2127378	8056	2127375	2128850	Type I restriction-modification system, DNA-methyltransferase subunit M (EC 2.1.1.72)
2527646	2536136	8490	2527646	2528110
2527646	2536136	8490	2529903	2530166
2527646	2536136	8490	2530194	2530709	hypothetical protein
2527646	2536136	8490	2530916	2531146
2527646	2536136	8490	2531243	2532079	hypothetical protein
2527646	2536136	8490	2532463	2534037	hypothetical protein
2527646	2536136	8490	2534350	2535294	NAD-dependent epimerase/dehydratase
2527646	2536136	8490	2535291	2536136	Undecaprenyl-diphosphatase (EC 3.6.1.27)
2573994	2587807	13813	2573994	2574218
2573994	2587807	13813	2574620	2575894	Phage integrase
2573994	2587807	13813	2576017	2576169
2573994	2587807	13813	2576281	2580762	hypothetical protein
2573994	2587807	13813	2580986	2581975	AAA-family ATPase, Atu6082 type
2573994	2587807	13813	2582017	2584443	putative serine protease
2573994	2587807	13813	2584525	2584737
2573994	2587807	13813	2584734	2586581	Bipolar DNA helicase HerA
2573994	2587807	13813	2586578	2587807	FIG036446: hypothetical protein
2863974	2876483	12509	2863974	2864495
2863974	2876483	12509	2864901	2865641	protein of unknown function DUF955
2863974	2876483	12509	2865638	2865988
2863974	2876483	12509	2865985	2866500
2863974	2876483	12509	2866763	2867296
2863974	2876483	12509	2867363	2867998
2863974	2876483	12509	2867998	2868534
2863974	2876483	12509	2868735	2869160
2863974	2876483	12509	2869157	2869612	hypothetical protein
2863974	2876483	12509	2870399	2872426	hypothetical protein
2863974	2876483	12509	2873048	2873266
2863974	2876483	12509	2873327	2875597	hypothetical protein
2863974	2876483	12509	2875821	2876483	hypothetical protein
2994311	3002616	8305	2994311	2994610	FIG01007802: hypothetical protein
2994311	3002616	8305	2994610	2995044	plasmid stabilization protein
2994311	3002616	8305	2995182	2996309
2994311	3002616	8305	2996486	2996623
2994311	3002616	8305	2996930	2997436
2994311	3002616	8305	2997553	2998617	hypothetical protein
2994311	3002616	8305	2999151	2999378
2994311	3002616	8305	2999583	2999825	Conjugative transfer protein TrbK
2994311	3002616	8305	3000010	3000219	Conjugative transfer protein TrbF
2994311	3002616	8305	3000216	3001001	Conjugative transfer protein TrbG
2994311	3002616	8305	3000967	3001398	Conjugative transfer protein TrbI
2994311	3002616	8305	3001395	3001637	FIG00483998: conserved small protein
2994311	3002616	8305	3001634	3002068	hypothetical protein
2994311	3002616	8305	3002215	3002616	FIG00880151: hypothetical protein
2994311	3002616	8305	3002609	3004264	Site-specific recombinase
3223576	3230741	7165	3223576	3224433
3223576	3230741	7165	3224445	3224669
3223576	3230741	7165	3224897	3225166
3223576	3230741	7165	3225171	3226463	hypothetical protein
3223576	3230741	7165	3226577	3227485
3223576	3230741	7165	3227482	3228357	RepA
3223576	3230741	7165	3228542	3229894
3223576	3230741	7165	3230421	3230741
3248994	3254717	5723	3248994	3251765	IncF plasmid conjugative transfer protein TraG
3248994	3254717	5723	3251770	3252009
3248994	3254717	5723	3252040	3252381
3248994	3254717	5723	3252450	3252887
3248994	3254717	5723	3252933	3253136	Transcriptional regulator, Xre family
3248994	3254717	5723	3253195	3254157	hypothetical protein
3248994	3254717	5723	3254273	3254533
3248994	3254717	5723	3254583	3254717
3258370	3270355	11985	3255110	3258373	Error-prone repair homolog of DNA polymerase III alpha subunit (EC 2.7.7.7)
3258370	3270355	11985	3258370	3260097	DNA polymerase-like protein PA0670
3258370	3270355	11985	3260069	3260830
3258370	3270355	11985	3260859	3260984
3258370	3270355	11985	3260999	3261445	hypothetical protein
3258370	3270355	11985	3261442	3261618
3258370	3270355	11985	3261659	3261928	DNA-binding protein HU-beta
3258370	3270355	11985	3261975	3262598
3258370	3270355	11985	3262631	3263320
3258370	3270355	11985	3264112	3264612	hypothetical protein
3258370	3270355	11985	3264609	3265733	FIG00858634: hypothetical protein
3258370	3270355	11985	3266019	3268376	hypothetical protein
3258370	3270355	11985	3268373	3270355	Type III restriction-modification system methylation subunit (EC 2.1.1.72)
3393546	3400288	6742	3393546	3395747	Tyrosine-protein kinase (EC 2.7.10.2)
3393546	3400288	6742	3395762	3396475	Capsule polysaccharide export protein
3393546	3400288	6742	3396526	3397866	Probable binding-protein-dependent transport system protein
3393546	3400288	6742	3398483	3399364	Undecaprenyl-phosphate galactosephosphotransferase (EC 2.7.8.6)
3393546	3400288	6742	3399404	3400288	hypothetical protein
3544727	3558499	13772	3544727	3544861
3544727	3558499	13772	3545013	3545204
3544727	3558499	13772	3545205	3545795
3544727	3558499	13772	3545848	3546183	hypothetical protein
3544727	3558499	13772	3546281	3546481
3544727	3558499	13772	3546543	3546851
3544727	3558499	13772	3547314	3547637
3544727	3558499	13772	3547624	3547881	hypothetical protein
3544727	3558499	13772	3549024	3550307	Similar to phage capsid and scaffold; Gene Transfer Agent (GTA) ORFG12
3544727	3558499	13772	3550311	3550859	Gene Transfer Agent tail tape measure
3544727	3558499	13772	3550852	3551043
3544727	3558499	13772	3551040	3551351	Gene Transfer Agent (GTA) ORFG10
3544727	3558499	13772	3551348	3551755	Gene Transfer Agent tail protein
3544727	3558499	13772	3552081	3552461
3544727	3558499	13772	3552458	3552661
3544727	3558499	13772	3552658	3553152	hypothetical protein
3544727	3558499	13772	3553299	3554270	Gene Transfer Agent capsid protein; Phage major capsid protein
3544727	3558499	13772	3554411	3554788	Gene Transfer Agent prohead protease
3544727	3558499	13772	3554776	3555084
3544727	3558499	13772	3555124	3555297
3544727	3558499	13772	3556433	3556906
3544727	3558499	13772	3556903	3557454
3544727	3558499	13772	3557451	3557879
3544727	3558499	13772	3558014	3558499	General secretion pathway protein G
3569310	3598775	29465	3569310	3569834	hypothetical protein
3569310	3598775	29465	3570322	3571098	Formate efflux transporter FocA
3569310	3598775	29465	3571155	3572228	hypothetical protein
3569310	3598775	29465	3572472	3576752	DNA-directed RNA polymerase beta' subunit (EC 2.7.7.6)
3569310	3598775	29465	3576916	3581061	DNA-directed RNA polymerase beta subunit (EC 2.7.7.6)
3569310	3598775	29465	3581387	3581653
3569310	3598775	29465	3582856	3583902
3569310	3598775	29465	3584385	3585266
3569310	3598775	29465	3585312	3585611
3569310	3598775	29465	3585812	3587002
3569310	3598775	29465	3586999	3588798	hypothetical protein
3569310	3598775	29465	3588798	3591776	Helicase, C-terminal
3569310	3598775	29465	3592933	3593919
3569310	3598775	29465	3593947	3594621
3569310	3598775	29465	3594722	3594895
3569310	3598775	29465	3595013	3595207
3569310	3598775	29465	3595308	3595622	hypothetical protein
3569310	3598775	29465	3595961	3596104
3569310	3598775	29465	3596120	3596248
3569310	3598775	29465	3596293	3596424
3569310	3598775	29465	3596792	3597922	Mobile element protein
3569310	3598775	29465	3598007	3598159
3569310	3598775	29465	3598635	3598775
3594722	3598775	4053	3594722	3594895
3594722	3598775	4053	3595013	3595207
3594722	3598775	4053	3595308	3595622	hypothetical protein
3594722	3598775	4053	3595961	3596104
3594722	3598775	4053	3596120	3596248
3594722	3598775	4053	3596293	3596424
3594722	3598775	4053	3596792	3597922	Mobile element protein
3594722	3598775	4053	3598007	3598159
3594722	3598775	4053	3598635	3598775
3868472	3872955	4483	3868472	3869401	virulence-associated protein E
3868472	3872955	4483	3869373	3870041	hypothetical protein
3868472	3872955	4483	3870135	3870566
3868472	3872955	4483	3870682	3872955	hypothetical protein
3886636	3892418	5782	3886636	3891237	Xanthine dehydrogenase, molybdenum binding subunit (EC 1.17.1.4)
3886636	3892418	5782	3891486	3892418
3893806	3900689	6883	3893806	3894561	hypothetical protein
3893806	3900689	6883	3894800	3896860	hypothetical protein
3893806	3900689	6883	3896865	3897446	hypothetical protein
3893806	3900689	6883	3897451	3898161
3893806	3900689	6883	3898687	3898917
3893806	3900689	6883	3899085	3899309
3893806	3900689	6883	3899311	3899508
3893806	3900689	6883	3899723	3900049
3893806	3900689	6883	3900297	3900689	hypothetical protein
3900297	3931079	30782	3900297	3900689	hypothetical protein
3900297	3931079	30782	3900752	3900961
3900297	3931079	30782	3901213	3901356
3900297	3931079	30782	3901689	3902411	hypothetical protein
3900297	3931079	30782	3902543	3903019
3900297	3931079	30782	3903175	3903663	Transcriptional regulator
3900297	3931079	30782	3903788	3903976
3900297	3931079	30782	3903998	3904237
3900297	3931079	30782	3904361	3904495
3900297	3931079	30782	3904797	3905291	hypothetical protein
3900297	3931079	30782	3905392	3905661	DNA-binding protein HU
3900297	3931079	30782	3905826	3906143
3900297	3931079	30782	3906147	3909104	ATPase involved in DNA repair
3900297	3931079	30782	3909129	3910022	hypothetical protein
3900297	3931079	30782	3910405	3911517
3900297	3931079	30782	3911605	3911817
3900297	3931079	30782	3912123	3915719	hypothetical protein
3900297	3931079	30782	3915713	3917476	hypothetical protein
3900297	3931079	30782	3917559	3918146	RlgA
3900297	3931079	30782	3918379	3918672
3900297	3931079	30782	3918669	3919055	hypothetical protein
3900297	3931079	30782	3919379	3919972
3900297	3931079	30782	3920163	3924437	diguanylate cyclase/phosphodiesterase (GGDEF & EAL domains) with PAS/PAC sensor(s)
3900297	3931079	30782	3924632	3925369
3900297	3931079	30782	3925407	3926030	hypothetical protein
3900297	3931079	30782	3926044	3926367
3900297	3931079	30782	3926732	3927532
3900297	3931079	30782	3927529	3927702	Integrase-like protein
3900297	3931079	30782	3927705	3928964	hypothetical protein
3900297	3931079	30782	3930399	3931079
3900297	3931079	30782	3931076	3931420
3901213	3919972	18759	3901213	3901356
3901213	3919972	18759	3901689	3902411	hypothetical protein
3901213	3919972	18759	3902543	3903019
3901213	3919972	18759	3903175	3903663	Transcriptional regulator
3901213	3919972	18759	3903788	3903976
3901213	3919972	18759	3903998	3904237
3901213	3919972	18759	3904361	3904495
3901213	3919972	18759	3904797	3905291	hypothetical protein
3901213	3919972	18759	3905392	3905661	DNA-binding protein HU
3901213	3919972	18759	3905826	3906143
3901213	3919972	18759	3906147	3909104	ATPase involved in DNA repair
3901213	3919972	18759	3909129	3910022	hypothetical protein
3901213	3919972	18759	3910405	3911517
3901213	3919972	18759	3911605	3911817
3901213	3919972	18759	3912123	3915719	hypothetical protein
3901213	3919972	18759	3915713	3917476	hypothetical protein
3901213	3919972	18759	3917559	3918146	RlgA
3901213	3919972	18759	3918379	3918672
3901213	3919972	18759	3918669	3919055	hypothetical protein
3901213	3919972	18759	3919379	3919972
3924632	3931420	6788	3924632	3925369
3924632	3931420	6788	3925407	3926030	hypothetical protein
3924632	3931420	6788	3926044	3926367
3924632	3931420	6788	3926732	3927532
3924632	3931420	6788	3927529	3927702	Integrase-like protein
3924632	3931420	6788	3927705	3928964	hypothetical protein
3924632	3931420	6788	3930399	3931079
3924632	3931420	6788	3931076	3931420
3938452	3943520	5068	3938452	3938754	Redox-sensitive transcriptional regulator (AT-rich DNA-binding protein)
3938452	3943520	5068	3938912	3939181
3938452	3943520	5068	3939526	3940107	hypothetical protein
3938452	3943520	5068	3940104	3941618	IncQ plasmid conjugative transfer DNA nicking endonuclease TraR (pTi VirD2 homolog)
3938452	3943520	5068	3941615	3942706	hypothetical protein
3938452	3943520	5068	3942918	3943520	hypothetical protein
3938452	3943520	5068	3943517	3945061	Mobile element protein
3942918	4023016	80098	3942918	3943520	hypothetical protein
3942918	4023016	80098	3943517	3945061	Mobile element protein
3942918	4023016	80098	3945123	3945476	Mobile element protein
3942918	4023016	80098	3945473	3945847
3942918	4023016	80098	3946118	3946579	Acetyltransferase, GNAT family
3942918	4023016	80098	3946650	3946916
3942918	4023016	80098	3946913	3947890	putative phosphoribulokinase/uridine kinase protein
3942918	4023016	80098	3947890	3949542	putative integrase protein
3942918	4023016	80098	3949535	3950131	DNA integration/recombination/invertion protein
3942918	4023016	80098	3950297	3950989
3942918	4023016	80098	3951785	3952276	Uncharacterized protein YbbK
3942918	4023016	80098	3952273	3952689	Nudix hydrolase family protein PA3470
3942918	4023016	80098	3952826	3953623	Nitrilase/cyanide hydratase and apolipoprotein N-acyltransferase
3942918	4023016	80098	3953703	3955505	Efflux ABC transporter, permease/ATP-binding protein ExsA
3942918	4023016	80098	3955982	3956116
3942918	4023016	80098	3957065	3957190
3942918	4023016	80098	3957299	3957589	Transposase
3942918	4023016	80098	3957586	3958446	Transposase
3942918	4023016	80098	3958878	3959549	GNAT family acetyltransferase PA5433
3942918	4023016	80098	3959768	3960631	hypothetical protein
3942918	4023016	80098	3960678	3960938
3942918	4023016	80098	3961519	3962979	Mobile element protein
3942918	4023016	80098	3963154	3963951	Nitrilase/cyanide hydratase and apolipoprotein N-acyltransferase
3942918	4023016	80098	3965047	3965166
3942918	4023016	80098	3965972	3966097
3942918	4023016	80098	3966356	3966475
3942918	4023016	80098	3966553	3966741
3942918	4023016	80098	3967332	3968225	hypothetical protein
3942918	4023016	80098	3968262	3968891
3942918	4023016	80098	3969041	3969712	hypothetical protein
3942918	4023016	80098	3969922	3970338
3942918	4023016	80098	3970382	3970873
3942918	4023016	80098	3970897	3971019
3942918	4023016	80098	3971677	3972252	Uncharacterized hydrolase DSY2054
3942918	4023016	80098	3972414	3972779	Transcriptional regulator, PadR family
3942918	4023016	80098	3972776	3973360	hypothetical protein
3942918	4023016	80098	3973399	3974259
3942918	4023016	80098	3974642	3975313	FIG00454242: hypothetical protein
3942918	4023016	80098	3975486	3976064
3942918	4023016	80098	3976211	3977932	hypothetical protein
3942918	4023016	80098	3978594	3979487
3942918	4023016	80098	3980179	3980388
3942918	4023016	80098	3982794	3982949
3942918	4023016	80098	3983347	3983484
3942918	4023016	80098	3983537	3983935	Glyoxalase family protein
3942918	4023016	80098	3984023	3984808
3942918	4023016	80098	3985022	3985789	Pyridoxine 5'-phosphate synthase (EC 2.6.99.2)
3942918	4023016	80098	3985793	3986362
3942918	4023016	80098	3986549	3986803
3942918	4023016	80098	3986800	3987564	Mg(2+)-transport-ATPase-associated protein MgtC
3942918	4023016	80098	3987710	3988354	Resolvase
3942918	4023016	80098	3988865	3989251	hypothetical protein
3942918	4023016	80098	3989330	3989431
3942918	4023016	80098	3989442	3990080
3942918	4023016	80098	3990208	3990399
3942918	4023016	80098	3990967	3991152
3942918	4023016	80098	3991410	3991895	Transcriptional regulator, AsnC family
3942918	4023016	80098	3991892	3992305	hypothetical protein
3942918	4023016	80098	3992553	3995450	ATPase involved in DNA repair
3942918	4023016	80098	4005197	4006039
3942918	4023016	80098	4007893	4008846	Antirestriction protein
3942918	4023016	80098	4008843	4009793	hypothetical protein
3942918	4023016	80098	4011008	4011361	FIG00633237: hypothetical protein
3942918	4023016	80098	4012697	4014292	Mobile element protein
3942918	4023016	80098	4014309	4014656	Mobile element protein
3942918	4023016	80098	4014653	4015030
3942918	4023016	80098	4016156	4017922	Sensory box histidine kinase/response regulator
3942918	4023016	80098	4019231	4020040	Mobile element protein
3942918	4023016	80098	4021054	4022646	Mobile element protein
3942918	4023016	80098	4022669	4023016	Mobile element protein
3942918	4023016	80098	4023013	4023387
3955982	4006039	50057	3955982	3956116
3955982	4006039	50057	3957065	3957190
3955982	4006039	50057	3957299	3957589	Transposase
3955982	4006039	50057	3957586	3958446	Transposase
3955982	4006039	50057	3958878	3959549	GNAT family acetyltransferase PA5433
3955982	4006039	50057	3959768	3960631	hypothetical protein
3955982	4006039	50057	3960678	3960938
3955982	4006039	50057	3961519	3962979	Mobile element protein
3955982	4006039	50057	3963154	3963951	Nitrilase/cyanide hydratase and apolipoprotein N-acyltransferase
3955982	4006039	50057	3965047	3965166
3955982	4006039	50057	3965972	3966097
3955982	4006039	50057	3966356	3966475
3955982	4006039	50057	3966553	3966741
3955982	4006039	50057	3967332	3968225	hypothetical protein
3955982	4006039	50057	3968262	3968891
3955982	4006039	50057	3969041	3969712	hypothetical protein
3955982	4006039	50057	3969922	3970338
3955982	4006039	50057	3970382	3970873
3955982	4006039	50057	3970897	3971019
3955982	4006039	50057	3971677	3972252	Uncharacterized hydrolase DSY2054
3955982	4006039	50057	3972414	3972779	Transcriptional regulator, PadR family
3955982	4006039	50057	3972776	3973360	hypothetical protein
3955982	4006039	50057	3973399	3974259
3955982	4006039	50057	3974642	3975313	FIG00454242: hypothetical protein
3955982	4006039	50057	3975486	3976064
3955982	4006039	50057	3976211	3977932	hypothetical protein
3955982	4006039	50057	3978594	3979487
3955982	4006039	50057	3980179	3980388
3955982	4006039	50057	3982794	3982949
3955982	4006039	50057	3983347	3983484
3955982	4006039	50057	3983537	3983935	Glyoxalase family protein
3955982	4006039	50057	3984023	3984808
3955982	4006039	50057	3985022	3985789	Pyridoxine 5'-phosphate synthase (EC 2.6.99.2)
3955982	4006039	50057	3985793	3986362
3955982	4006039	50057	3986549	3986803
3955982	4006039	50057	3986800	3987564	Mg(2+)-transport-ATPase-associated protein MgtC
3955982	4006039	50057	3987710	3988354	Resolvase
3955982	4006039	50057	3988865	3989251	hypothetical protein
3955982	4006039	50057	3989330	3989431
3955982	4006039	50057	3989442	3990080
3955982	4006039	50057	3990208	3990399
3955982	4006039	50057	3990967	3991152
3955982	4006039	50057	3991410	3991895	Transcriptional regulator, AsnC family
3955982	4006039	50057	3991892	3992305	hypothetical protein
3955982	4006039	50057	3992553	3995450	ATPase involved in DNA repair
3955982	4006039	50057	4005197	4006039
4028967	4036689	7722	4028967	4029116
4028967	4036689	7722	4029369	4029662	Transposase, IS3/IS911 family
4028967	4036689	7722	4029659	4030147	Transposase
4028967	4036689	7722	4030333	4030515	Transposase
4028967	4036689	7722	4030563	4031324	hypothetical protein
4028967	4036689	7722	4031388	4032230	3-oxoacyl-[acyl-carrier protein] reductase (EC 1.1.1.100)
4028967	4036689	7722	4032473	4033255	Oxidoreductase, short-chain dehydrogenase/reductase family
4028967	4036689	7722	4033435	4034139	FIG00443876: hypothetical protein
4028967	4036689	7722	4034342	4035574	Uncharacterized MFS-type transporter
4028967	4036689	7722	4035571	4036689	Xanthine and CO dehydrogenases maturation factor, XdhC/CoxF family
4093665	4099095	5430	4093665	4093859	Mobile element protein
4093665	4099095	5430	4093856	4094488	Transposase and inactivated derivatives, IS30 family
4093665	4099095	5430	4094563	4095378	Transposase
4093665	4099095	5430	4095375	4095668	Mobile element protein
4093665	4099095	5430	4096320	4097519	Transposase, mutator type
4093665	4099095	5430	4098041	4098559	Conjugative transfer transglycosylase
4093665	4099095	5430	4098643	4099095
4110426	4117890	7464	4110426	4110596
4110426	4117890	7464	4110947	4111453
4110426	4117890	7464	4111634	4111786
4110426	4117890	7464	4112280	4116116	hypothetical protein
4110426	4117890	7464	4116221	4116496
4110426	4117890	7464	4116853	4117890	hypothetical protein
4160741	4181465	20724	4160416	4160748
4160741	4181465	20724	4160741	4162792	hypothetical protein
4160741	4181465	20724	4162832	4163044
4160741	4181465	20724	4163048	4164733	resolvase domain protein
4160741	4181465	20724	4165321	4165611
4160741	4181465	20724	4165911	4166585	Resolvase, N-terminal
4160741	4181465	20724	4167961	4168341
4160741	4181465	20724	4168316	4168918	Mobile element protein
4160741	4181465	20724	4169935	4171041	Gene Transfer Agent portal protein
4160741	4181465	20724	4171423	4172730	Gene Transfer Agent terminase protein
4160741	4181465	20724	4172727	4173215	hypothetical protein
4160741	4181465	20724	4173305	4173568
4160741	4181465	20724	4173580	4174335	hypothetical protein
4160741	4181465	20724	4174505	4174675
4160741	4181465	20724	4174672	4175022
4160741	4181465	20724	4175047	4175160
4160741	4181465	20724	4175316	4176266	Diaminopimelate epimerase (EC 5.1.1.7)
4160741	4181465	20724	4176268	4176918	hypothetical protein
4160741	4181465	20724	4178195	4178293
4160741	4181465	20724	4178465	4180936	Putative phosphatase
4160741	4181465	20724	4181190	4181465	hypothetical protein
4160741	4181465	20724	4181462	4182094	hypothetical protein
4252621	4261193	8572	4252621	4253091	Mobile element protein
4252621	4261193	8572	4254616	4254846
4252621	4261193	8572	4253184	4254617	Mobile element protein
4252621	4261193	8572	4255505	4256467	Mobile element protein
4252621	4261193	8572	4256479	4257219	Mobile element protein
4252621	4261193	8572	4257662	4258039
4252621	4261193	8572	4258064	4258366	Integrase
4252621	4261193	8572	4258454	4258618	Integrase
4252621	4261193	8572	4258650	4258841
4252621	4261193	8572	4259152	4259766	Mobile element protein
4252621	4261193	8572	4259828	4260160	Mobile element protein
4252621	4261193	8572	4260172	4260546	hypothetical protein
4252621	4261193	8572	4260873	4261193
4254616	4266171	11555	4254616	4254846
4254616	4266171	11555	4253184	4254617	Mobile element protein
4254616	4266171	11555	4255505	4256467	Mobile element protein
4254616	4266171	11555	4256479	4257219	Mobile element protein
4254616	4266171	11555	4257662	4258039
4254616	4266171	11555	4258064	4258366	Integrase
4254616	4266171	11555	4258454	4258618	Integrase
4254616	4266171	11555	4258650	4258841
4254616	4266171	11555	4259152	4259766	Mobile element protein
4254616	4266171	11555	4259828	4260160	Mobile element protein
4254616	4266171	11555	4260172	4260546	hypothetical protein
4254616	4266171	11555	4260873	4261193
4254616	4266171	11555	4261501	4262655
4254616	4266171	11555	4262690	4263622	Glycerophosphoryl diester phosphodiesterase (EC 3.1.4.46)
4254616	4266171	11555	4263619	4266171	hypothetical protein

## Sheet: Table S5
Table S5: Isolates taxonomy classification based on the genome taxonomy database (GTDB) Version 2.3.0
Genome	Classification	FastANI Reference	FastANI Reference Radius	FastANI Taxonomy	FastANI ANI	FastANI Alignment Fraction	Closest Placement Reference	Closest Placement Taxonomy	Closest Placement ANI	Closest Placement Alignment Fraction	Classification Method
2D2-5	d__Bacteria;p__Firmicutes;c__Bacilli;o__Bacillales;f__Bacillaceae_G;g__Bacillus_A;s__Bacillus_A bombysepticus	GCF_006384875.1	97.0513	d__Bacteria;p__Firmicutes;c__Bacilli;o__Bacillales;f__Bacillaceae_G;g__Bacillus_A;s__Bacillus_A bombysepticus	97.75	0.85	GCF_006384875.1	d__Bacteria;p__Firmicutes;c__Bacilli;o__Bacillales;f__Bacillaceae_G;g__Bacillus_A;s__Bacillus_A bombysepticus	97.75	0.85	taxonomic classification defined by topology and ANI
2D3-3	d__Bacteria;p__Firmicutes;c__Bacilli;o__Bacillales;f__Bacillaceae_G;g__Bacillus_A;s__Bacillus_A bombysepticus	GCF_006384875.1	97.0513	d__Bacteria;p__Firmicutes;c__Bacilli;o__Bacillales;f__Bacillaceae_G;g__Bacillus_A;s__Bacillus_A bombysepticus	97.78	0.85	GCF_006384875.1	d__Bacteria;p__Firmicutes;c__Bacilli;o__Bacillales;f__Bacillaceae_G;g__Bacillus_A;s__Bacillus_A bombysepticus	97.78	0.85	taxonomic classification defined by topology and ANI
2R-9	d__Bacteria;p__Firmicutes;c__Bacilli;o__Bacillales;f__Bacillaceae;g__Bacillus;s__Bacillus altitudinis	GCF_000691145.1	95	d__Bacteria;p__Firmicutes;c__Bacilli;o__Bacillales;f__Bacillaceae;g__Bacillus;s__Bacillus altitudinis	98.26	0.95	GCF_000691145.1	d__Bacteria;p__Firmicutes;c__Bacilli;o__Bacillales;f__Bacillaceae;g__Bacillus;s__Bacillus altitudinis	98.26	0.95	taxonomic classification defined by topology and ANI
2R-10	d__Bacteria;p__Proteobacteria;c__Alphaproteobacteria;o__Sphingomonadales;f__Sphingomonadaceae;g__Sphingomonas;s__Sphingomonas sp003946805	GCF_003946805.1	95	d__Bacteria;p__Proteobacteria;c__Alphaproteobacteria;o__Sphingomonadales;f__Sphingomonadaceae;g__Sphingomonas;s__Sphingomonas sp003946805	100	0.99	GCF_003946805.1	d__Bacteria;p__Proteobacteria;c__Alphaproteobacteria;o__Sphingomonadales;f__Sphingomonadaceae;g__Sphingomonas;s__Sphingomonas sp003946805	100	0.99	taxonomic classification defined by topology and ANI

## Sheet: Table S6
Table S6: TYGS phylogenomics analysis result
Genome 1	Genome 2	OrthoANI value (%)	Orginal ANI value (%)	GGDC distance
Bacillus altitudinis GR-8	Bacillus bombysepticus F12	67.7834	67.9042	0.144927
Bacillus altitudinis GR-8	Bacillus bombysepticus str. Wang	67.4281	67.6754	0.138659
Bacillus altitudinis GR-8	Bacillus altitudinis 2R-9	98.3387	98.2856	0.0172248
Bacillus altitudinis GR-8	Bacillus bombysepticus 2D2-5	67.4105	66.916	0.174721
Bacillus altitudinis GR-8	Bacillus bombysepticus 2D3-3	67.4122	66.9536	0.174893
Bacillus altitudinis GR-8	Sphingomonas sp 2R-10	61.876	66.0892	0.187647
Bacillus altitudinis GR-8	Bacillus cereus 33-1	65.8396	65.3148	0.32469
Bacillus altitudinis GR-8	Sphingomonas panni DSM 15761	60.4395	58.679	NaN
Bacillus bombysepticus F12	Bacillus bombysepticus str. Wang	99.2105	99.1445	0.00904353
Bacillus bombysepticus F12	Bacillus altitudinis 2R-9	67.4263	67.3676	0.161969
Bacillus bombysepticus F12	Bacillus bombysepticus 2D2-5	98.3294	98.0968	-9999
Bacillus bombysepticus F12	Bacillus bombysepticus 2D3-3	98.3167	98.0742	0.0179815
Bacillus bombysepticus F12	Sphingomonas sp 2R-10	63.7996	68.2358	0.196068
Bacillus bombysepticus F12	Bacillus cereus 33-1	96.9754	95.9288	0.0316812
Bacillus bombysepticus F12	Sphingomonas panni DSM 15761	62.8483	59.1075	NaN
Bacillus bombysepticus str. Wang	Bacillus altitudinis 2R-9	67.3916	67.1452	0.160282
Bacillus bombysepticus str. Wang	Bacillus bombysepticus 2D2-5	98.3311	98.0938	0.0181814
Bacillus bombysepticus str. Wang	Bacillus bombysepticus 2D3-3	98.3018	98.078	0.0181319
Bacillus bombysepticus str. Wang	Sphingomonas sp 2R-10	63.6491	68.0918	0.195881
Bacillus bombysepticus str. Wang	Bacillus cereus 33-1	96.683	95.6997	0.032965
Bacillus bombysepticus str. Wang	Sphingomonas panni DSM 15761	60.139	58.9558	NaN
Bacillus altitudinis 2R-9	Bacillus bombysepticus 2D2-5	67.3423	66.6408	0.207058
Bacillus altitudinis 2R-9	Bacillus bombysepticus 2D3-3	67.3318	66.6214	0.207387
Bacillus altitudinis 2R-9	Sphingomonas sp 2R-10	60.8718	61.7499	0.174963
Bacillus altitudinis 2R-9	Bacillus cereus 33-1	65.3494	65.1506	0.313548
Bacillus altitudinis 2R-9	Sphingomonas panni DSM 15761	61.5031	59.6308	NaN
Bacillus bombysepticus 2D2-5	Bacillus bombysepticus 2D3-3	99.9796	99.9926	4.85145e-05
Bacillus bombysepticus 2D2-5	Sphingomonas sp 2R-10	62.8644	61.494	0.18273
Bacillus bombysepticus 2D2-5	Bacillus cereus 33-1	96.647	95.3258	0.0347476
Bacillus bombysepticus 2D2-5	Sphingomonas panni DSM 15761	61.14	58.6875	NaN
Bacillus bombysepticus 2D3-3	Sphingomonas sp 2R-10	63.6121	61.5726	0.18273
Bacillus bombysepticus 2D3-3	Bacillus cereus 33-1	96.6693	95.3744	0.0347442
Bacillus bombysepticus 2D3-3	Sphingomonas panni DSM 15761	61.4217	59.3875	NaN
Sphingomonas sp 2R-10	Bacillus cereus 33-1	65.66	0	NaN
Sphingomonas sp 2R-10	Sphingomonas panni DSM 15761	86.6951	85.7318	0.134271
Bacillus cereus 33-1	Sphingomonas panni DSM 15761	0	0	NaN

## Sheet: Table S7
Table S7: Phages present in isolate 2D2-5
incomplete
Region 1, total 24 CDS
#	CDS Position	BLAST Hit	E-Value
1	368..739	PP_00001;tyrosine-type recombinase/integrase;phage;-;PHAGE_Bacill_PfEFR_4_NC_048641	2.31e-66
2	907..1392	PP_00002;ArpU family transcriptional regulator;phage;-;PHAGE_Bacill_PfEFR_4_NC_048641	1.21e-59
3	1398..1568	PP_00003;hypothetical protein;phage;-;PHAGE_Bacill_PfEFR_4_NC_048641	7.92e-17
4	1825..2013	PP_00004;hypothetical protein;phage;-;PHAGE_Bacill_vB_BceS_MY192_NC_048633	3.03e-34
5	2101..2337	PP_00005;hypothetical protein;phage;-;PHAGE_Bacill_vB_BtS_B83_NC_048762	4.01e-34
6	2382..2687	PP_00006;hypothetical protein;phage;-;PHAGE_Bacill_WBeta_NC_007734	8.27e-69
7	2869..3117	PP_00007;hypothetical protein;phage;-;PHAGE_Bacill_TsarBomba_NC_028890	5.56e-09
8	4967..5746	PP_00012;tRNA methyltransferase;phage;-;PHAGE_Bacill_Stills_NC_028777	4.65e-108
9	5942..6418	PP_00013;hypothetical protein;phage;-;PHAGE_Bacill_WBeta_NC_007734	4.02e-75
10	6422..6937	PP_00014;dUTP diphosphatase;phage;-;PHAGE_Aeriba_AP45_NC_048651	1e-36
11	6958..7431	PP_00015;hypothetical protein;phage;-;PHAGE_Bacill_PfEFR_4_NC_048641	3.16e-16
12	7457..7621	PP_00016;DUF3954 domain-containing protein;phage;-;PHAGE_Bacill_BceA1_NC_048628	6.17e-14
13	7641..7799	PP_00017;hypothetical protein;phage;-;PHAGE_Bacill_BMBtpLA_NC_028748	5.73e-13
14	7993..8271	PP_00018;Transcription state regulatory protein abrB;phage;-;PHAGE_Bacill_phBC6A51_NC_004820	5.05e-24
15	8285..8770	PP_00019;gp577;phage;-;PHAGE_Bacill_G_NC_023719	2.25e-06
16	8774..9742	PP_00020;conservedgC-terminal domain-containing protein;phage;-;PHAGE_Bacill_vB_BceS_MY192_NC_048633	1.55e-101
17	9747..9923	PP_00021;hypothetical protein;phage;-;PHAGE_Bacill_PfEFR_4_NC_048641	1.11e-33
18	9953..10117	PP_00022;hypothetical protein;phage;-;PHAGE_Bacill_phBC6A52_NC_004821	2.78e-28
19	10174..10374	PP_00023;helix-turn-helix domain protein;phage;-;PHAGE_Bacill_vB_BhaS_171_NC_030904	9.44e-13
20	10484..10678	PP_00024;transcriptional regulator, Cro/CI family protein;phage;-;PHAGE_Bacill_BMBtpLA_NC_028748	1.08e-09
21	10838..11203	PP_00025;repressor;phage;-;PHAGE_Lactob_iLp84_NC_028783	6.01e-19
22	11661..12857	PP_00028;helix-turn-helix protein;phage;-;PHAGE_Bacill_phIS3501_NC_019502	8.1e-70
23	13243..13587	PP_00029;Transcriptional regulator, MerR family;phage;-;PHAGE_Bacill_phBC6A51_NC_004820	7.63e-49
24	14019..15149	PP_00031;putative integrase;phage;-;PHAGE_Bacill_vB_BhaS_171_NC_030904	5.83e-71
intact
Region 2, total 39 CDS
#	CDS Position	BLAST Hit	E-Value
1	2219097..2220473	PP_02547;ATP-dependent DNA helicase RecQ;phage;-;PHAGE_Acinet_vB_AbaM_ME3_NC_041884	2.29e-07
2	2222206..2223669	PP_02551;Site-specific recombinase;phage;-;PHAGE_Bacill_phBC6A51_NC_004820	0
3	2224095..2224625	PP_02552;hypothetical protein;phage;-;PHAGE_Bacill_phBC6A51_NC_004820	3.26e-126
4	2224657..2225841	PP_02553;hypothetical protein;phage;-;PHAGE_Bacill_phBC6A51_NC_004820	0
5	2225957..2226139	PP_02554;hypothetical protein;phage;-;PHAGE_Bacill_phBC6A51_NC_004820	1.88e-32
6	2226438..2226704	PP_02555;hypothetical protein;phage;-;PHAGE_Bacill_phBC6A51_NC_004820	2.27e-51
7	2226890..2227090	PP_02556;Transcriptional regulator, PBSX family;phage;-;PHAGE_Bacill_phBC6A51_NC_004820	4.26e-41
8	2227732..2227854	PP_02557;hypothetical protein;phage;-;PHAGE_Bacill_Gamma_NC_007458	4.71e-14
9	2228008..2228274	PP_02558;hypothetical protein;phage;-;PHAGE_Bacill_phBC6A51_NC_004820	2.02e-50
10	2228351..2228689	PP_02559;hypothetical protein;phage;-;PHAGE_Bacill_phBC6A51_NC_004820	4.25e-73
11	2232811..2233644	PP_02565;N-acetylmuramoyl-L-alanine amidase;phage;-;PHAGE_Bacill_BceA1_NC_048628	0
12	2233658..2233888	PP_02566;SPP1 family holin;phage;-;PHAGE_Bacill_Waukesha92_NC_025424	1.51e-35
13	2233903..2234187	PP_02567;hypothetical protein;phage;-;PHAGE_Aeriba_AP45_NC_048651	2.52e-15
14	2234225..2238727	PP_02568;tail fiber;phage;-;PHAGE_Bacill_phi4J1_NC_029008	0
15	2238847..2240346	PP_02569;distal tail protein;phage;-;PHAGE_Bacill_phi4J1_NC_029008	2.12e-152
16	2240361..2244251	PP_02570;tail tape-measure protein;phage;-;PHAGE_Paenib_Harrison_NC_028746	2.7e-112
17	2244261..2244593	PP_02571;hypothetical protein;phage;-;PHAGE_Bacill_phBC6A51_NC_004820	2.1e-61
18	2244605..2244982	PP_02572;hypothetical protein;phage;-;PHAGE_Bacill_phBC6A51_NC_004820	2.49e-87
19	2245053..2245223	PP_02573;conserved phage protein;phage;-;PHAGE_Bacill_WBeta_NC_007734	4.79e-17
20	2245529..2246032	PP_02575;hypothetical protein;phage;-;PHAGE_Bacill_phBC6A51_NC_004820	7.21e-116
21	2246046..2246453	PP_02576;hypothetical protein;phage;-;PHAGE_Bacill_phBC6A51_NC_004820	2.02e-87
22	2246456..2246779	PP_02577;hypothetical protein;phage;-;PHAGE_Bacill_phBC6A51_NC_004820	6.09e-73
23	2246815..2247189	PP_02578;hypothetical protein;phage;-;PHAGE_Bacill_phBC6A51_NC_004820	5.27e-77
24	2247193..2247999	PP_02579;head morphogenesis protein;phage;-;PHAGE_Clostr_CDKM9_NC_048642	1.84e-06
25	2248004..2248345	PP_02580;hypothetical protein;phage;-;PHAGE_Bacill_phBC6A51_NC_004820	2.17e-64
26	2248375..2248599	PP_02581;putative phage head fiber protein;phage;-;PHAGE_Entero_4MG_NC_022968	1.56e-07
27	2248649..2249773	PP_02582;major capsid;phage;-;PHAGE_Mycoba_Gaia_NC_026590	1.09e-05
28	2249834..2250619	PP_02583;Scaffold protein;phage;-;PHAGE_Bacill_phBC6A51_NC_004820	3.39e-170
29	2250678..2252195	PP_02584;portal Gp-6 family-like protein;phage;-;PHAGE_Bacill_Mgbh1_NC_041879	6.38e-78
30	2252212..2253927	PP_02585;hypothetical protein;phage;-;PHAGE_Bacill_phBC6A51_NC_004820	0
31	2253944..2254372	PP_02586;hypothetical protein;phage;-;PHAGE_Bacill_phBC6A51_NC_004820	1.1e-98
32	2254571..2255131	PP_02587;recombinase/resolvase;phage;-;PHAGE_Clostr_phiCD38_2_NC_015568	2.26e-59
33	2256127..2256507	PP_02589;hypothetical protein;phage;-;PHAGE_Bacill_phBC6A51_NC_004820	2.16e-81
34	2257386..2257877	PP_02591;hypothetical protein;phage;-;PHAGE_Bacill_phBC6A51_NC_004820	4.1e-66
35	2258731..2258898	PP_02593;hypothetical protein;phage;-;PHAGE_Bacill_phBC6A51_NC_004820	1.47e-22
36	2258925..2259122	PP_02594;hypothetical protein;phage;-;PHAGE_Bacill_phBC6A51_NC_004820	2.83e-39
37	2259124..2259405	PP_02595;Transcription state regulatory protein abrB;phage;-;PHAGE_Bacill_phBC6A51_NC_004820	1.51e-56
38	2260435..2260743	PP_02598;Transglycosylase;phage;-;PHAGE_Bacill_phBC6A51_NC_004820	7.39e-63
39	2262505..2263848	PP_02601;tail fiber protein;phage;-;PHAGE_Synech_S_CAM7_NC_031927	3.53e-41
incomplete
Region 3, total 16 CDS
#	CDS Position	BLAST Hit	E-Value
1	3032485..3033225	PP_03452;isrso11-transposase orfb protein;phage;-;PROPHAGE_Ralsto_GMI1000	7.83e-53
2	3033360..3033680	PP_03453;transposase;phage;-;PHAGE_Paenib_Shelly_NC_041909	2.37e-06
3	3034301..3039940	PP_03454;RNA-directed DNA polymerase;phage;-;PHAGE_Faecal_FP_Mushu_NC_047913	2.79e-06
4	3041240..3041497	PP_03455;DNA integration/recombination/invertion protein;phage;-;PHAGE_Bacill_phBC6A52_NC_004821	1.58e-05
5	3041521..3041643	PP_03456;bacteriophage integrase;phage;-;PROPHAGE_Mesorh_MAFF303099	6.22e-09
6	3041808..3042131	PP_03457;gp33;phage;-;PHAGE_Lister_A500_NC_009810	1.84e-17
7	3042290..3042478	PP_03458;gp42;phage;-;PHAGE_Lister_B054_NC_009813	1.48e-10
8	3044573..3044815	PP_03463;tyrosine-type recombinase/integrase;phage;-;PHAGE_Klebsi_3LV2017_NC_047817	1.82e-06
9	3048272..3048763	PP_03468;lambda repressor-like DNA-binding protein;phage;-;PHAGE_Clostr_phiMMP02_NC_019421	3.24e-17
10	3048784..3048981	PP_03469;putative transcriptional regulator protein;phage;-;PHAGE_Clostr_CDMH1_NC_024144	2.44e-10
11	3049831..3051141	PP_03471;transporter-like protein;phage;-;PHAGE_Mycoba_Enkosi_NC_028936	4.16e-05
12	3051843..3052058	PP_03473;Portal protein;phage;-;PHAGE_Bacill_phBC6A52_NC_004821	1.68e-21
13	3052252..3052566	PP_03474;Portal protein;phage;-;PHAGE_Bacill_phBC6A52_NC_004821	1.25e-43
14	3054039..3056597	PP_03476;glycosyl transferase;phage;-;PHAGE_Synech_S_CRM01_NC_015569	7.78e-06
15	3056611..3057747	PP_03477;WecE;phage;-;PHAGE_Stenot_vB_SmaS_DLP_5_NC_042082	1.27e-10
16	3058739..3059722	PP_03479;glycerophosphoryl diester phosphodiesterase;phage;-;PHAGE_Staphy_MCE_2014_NC_025416	2.12e-09
intact
Region 4, total 28 CDS
#	CDS Position	BLAST Hit	E-Value
1	3747502..3749067	PP_04171;Recombinase;phage;-;PHAGE_Thermo_THSA_485A_NC_018264	0
2	3749295..3749867	PP_04172;hypothetical protein;phage;-;PHAGE_Entero_P4_NC_001609	2.64e-16
3	3751621..3752061	PP_04175;hypothetical protein;phage;-;PHAGE_Bacill_1_NC_009737	1.38e-50
4	3752065..3752499	PP_04176;immunity repressor protein;phage;-;PHAGE_Anoxyb_A403_NC_048701	1.67e-42
5	3752679..3752870	PP_04177;XRE family transcriptional regulator;phage;-;PHAGE_Lister_vB_LmoS_188_NC_028871	1.07e-10
6	3753845..3754066	PP_04180;hypothetical protein;phage;-;PHAGE_Geobac_E2_NC_009552	3.18e-06
7	3754247..3754531	PP_04181;hypothetical protein;phage;-;PHAGE_Deep_s_D6E_NC_019544	3.08e-07
8	3754811..3755767	PP_04183;putative replication protein;phage;-;PHAGE_Geobac_E2_NC_009552	2.16e-69
9	3755776..3757086	PP_04184;helicase;phage;-;PHAGE_Geobac_GBK2_NC_023612	1.5e-140
10	3757279..3757614	PP_04186;hypothetical protein;phage;-;PHAGE_Bacill_vB_BtS_BMBtp14_NC_048640	4.83e-27
11	3757687..3757878	PP_04187;hypothetical protein;phage;-;PHAGE_Bacill_phBC6A52_NC_004821	6.33e-10
12	3760431..3760895	PP_04189;transcriptional regulator;phage;-;PHAGE_Bacill_phiCM3_NC_023599	1.12e-75
13	3760991..3761437	PP_04190;integrase;phage;-;PHAGE_Bacill_BtCS33_NC_018085	2.46e-98
14	3766476..3766811	PP_04197;hypothetical protein;phage;-;PHAGE_Bacill_vB_BhaS_171_NC_030904	1.89e-37
15	3766963..3767319	PP_04198;hypothetical protein;phage;-;PHAGE_Staphy_23MRA_NC_028775	5.03e-42
16	3767370..3768971	PP_04199;terminase-like protein large subunit;phage;-;PHAGE_Bacill_vB_BhaS_171_NC_030904	0
17	3768980..3770143	PP_04200;portal protein;phage;-;PHAGE_Bacill_vB_BhaS_171_NC_030904	0
18	3770199..3770900	PP_04201;clp protease family protein;phage;-;PHAGE_Clostr_phiCTC2B_NC_030951	3.13e-63
19	3770920..3772083	PP_04202;putative major capsid protein;phage;-;PHAGE_Bacill_vB_BhaS_171_NC_030904	0
20	3772096..3772392	PP_04203;hypothetical protein;phage;-;PHAGE_Bacill_vB_BhaS_171_NC_030904	2.62e-42
21	3772394..3772744	PP_04204;putative head-tail adaptor;phage;-;PHAGE_Bacill_vB_BhaS_171_NC_030904	1.66e-31
22	3772746..3773090	PP_04205;hypothetical protein;phage;-;PHAGE_Strept_PH10_NC_012756	1.86e-26
23	3773141..3773422	PP_04206;putative aminopeptidase;phage;-;PHAGE_Bacill_1_NC_009737	1.59e-21
24	3773423..3774010	PP_04207;major tail protein;phage;-;PHAGE_Geobac_GBSV1_NC_008376	1.5e-51
25	3774015..3774377	PP_04208;hypothetical protein;phage;-;PHAGE_Geobac_GBSV1_NC_008376	2.96e-36
26	3774485..3774592	PP_04209;hypothetical protein;phage;-;PHAGE_Bacill_1_NC_009737	5.48e-08
27	3774610..3778236	PP_04210;hypothetical protein;phage;-;PHAGE_Bacill_phBC6A52_NC_004821	0
28	3778280..3784114	PP_04211;minor structural protein;phage;-;PHAGE_Bacill_phi4B1_NC_028886	0
incomplete
Region 5, total 14 CDS
#	CDS Position	BLAST Hit	E-Value
1	4395796..4396452	PP_04811;serine recombinase;phage;-;PHAGE_Clostr_phiCT19406A_NC_030950	2.24e-05
2	4396543..4397214	PP_04812;transcriptional regulator;phage;-;PHAGE_Deep_s_D6E_NC_019544	4.66e-21
3	4399341..4399580	PP_04816;holin;phage;-;PHAGE_Bacill_BeachBum_NC_049961	2.06e-31
4	4399633..4400529	PP_04817;endolysin;phage;-;PHAGE_Bacill_Waukesha92_NC_025424	4.54e-92
5	4400805..4401647	PP_04818;lysin A;phage;-;PHAGE_Mycoba_Sneeze_NC_031102	4.5e-14
6	4401771..4402757	PP_04819;morphogenesis protein;phage;-;PHAGE_Bacill_Stitch_NC_031032	7.07e-40
7	4402995..4403381	PP_04820;conserved phage protein;phage;-;PHAGE_Bacill_Gamma_NC_007458	2.78e-59
8	4403790..4404677	PP_04821;DnaB/DnaD family replication initiation and membrane attachment protein;phage;-;PHAGE_Bacill_phi4J1_NC_029008	2.47e-118
9	4404830..4405024	PP_04822;hypothetical protein;phage;-;PHAGE_Bacill_phi4J1_NC_029008	4.36e-25
10	4405036..4405794	PP_04823;regulatory protein;phage;-;PHAGE_Bacill_BceA1_NC_048628	4.96e-81
11	4405997..4406266	PP_04824;hypothetical protein;phage;-;PHAGE_Geobac_E2_NC_009552	1.27e-18
12	4406349..4407068	PP_04825;ORF022;phage;-;PHAGE_Staphy_29_NC_007061	3.01e-31
13	4412888..4413844	PP_04832;AAA+ ATPase;phage;-;PHAGE_Acidia_virus_NC_029316	1.63e-05
14	4413958..4414923	PP_04833;site-specific integrase;phage;-;PHAGE_Bacill_vB_BtS_BMBtp14_NC_048640	1.61e-50
incomplete
Region 6, total 22 CDS
#	CDS Position	BLAST Hit	E-Value
1	5160866..5161108	PP_05593;hypothetical protein;phage;-;PHAGE_Bacill_phBC6A52_NC_004821	1.84e-50
2	5161657..5161974	PP_05595;hypothetical protein;phage;-;PHAGE_Bacill_phBC6A52_NC_004821	2.02e-65
3	5162466..5162951	PP_05596;hypothetical protein;phage;-;PHAGE_Bacill_phBC6A52_NC_004821	2.01e-105
4	5163254..5163955	PP_05598;hypothetical protein;phage;-;PHAGE_Bacill_phBC6A52_NC_004821	5.21e-163
5	5163994..5165103	PP_05599;integrase;phage;-;PHAGE_Bacill_vB_BceS_MY192_NC_048633	0
6	5165736..5166917	PP_05600;helix-turn-helix protein;phage;-;PHAGE_Bacill_phBC6A52_NC_004821	0
7	5166932..5167099	PP_05601;hypothetical protein;phage;-;PHAGE_Bacill_IEBH_NC_011167	5.76e-06
8	5167363..5167713	PP_05603;Transcriptional regulator;phage;-;PHAGE_Bacill_phBC6A52_NC_004821	2.28e-59
9	5167900..5168124	PP_05604;hypothetical protein;phage;-;PHAGE_Bacill_phBC6A52_NC_004821	1.23e-33
10	5168165..5168431	PP_05605;hypothetical protein;phage;-;PHAGE_Bacill_vB_BceS_MY192_NC_048633	5.91e-48
11	5168464..5168586	PP_05606;hypothetical protein;phage;-;PHAGE_Bacill_phBC6A52_NC_004821	4.46e-20
12	5168723..5169787	PP_05607;replication protein;phage;-;PHAGE_Deep_s_D6E_NC_019544	1.14e-61
13	5169791..5170069	PP_05608;Transcription state regulatory protein abrB;phage;-;PHAGE_Bacill_phBC6A51_NC_004820	5.55e-26
14	5170119..5170421	PP_05609;hypothetical protein;phage;-;PHAGE_Bacill_vB_BtS_BMBtp14_NC_048640	9.36e-31
15	5170440..5170607	PP_05610;DUF3954 domain-containing protein;phage;-;PHAGE_Bacill_PfEFR_4_NC_048641	1.09e-17
16	5170633..5170884	PP_05611;hypothetical protein;phage;-;PHAGE_Bacill_PfEFR_4_NC_048641	4.33e-22
17	5170905..5171387	PP_05612;MazG nucleotide pyrophosphohydrolase domain protein;phage;-;PHAGE_Bacill_vB_BhaS_171_NC_030904	6.98e-27
18	5173722..5175038	PP_05619;tail fiber protein;phage;-;PHAGE_Synech_S_CAM7_NC_031927	6.01e-22
19	5175358..5175612	PP_05621;hypothetical protein;phage;-;PHAGE_Bacill_vB_BtS_BMBtp14_NC_048640	4.28e-45
20	5180425..5180595	PP_05629;hypothetical protein;phage;-;PHAGE_Bacill_PfEFR_4_NC_048641	1.74e-13
21	5180601..5181086	PP_05630;ArpU family transcriptional regulator;phage;-;PHAGE_Bacill_PfEFR_4_NC_048641	8.61e-61
22	5181215..5181625	PP_05631;tyrosine-type recombinase/integrase;phage;-;PHAGE_Bacill_PfEFR_4_NC_048641	5.06e-77
questionable
Region 7, total 9 CDS
#	CDS Position	BLAST Hit	E-Value
1	5879426..5881006	PP_06473;tail tape measure protein;phage;-;PHAGE_Lister_2389_NC_003291	2.24e-44
2	5881718..5882302	PP_06476;major tail protein a;phage;-;PHAGE_Lister_2389_NC_003291	7.02e-50
3	5882303..5882680	PP_06477;Gp9 protein;phage;-;PHAGE_Lister_2389_NC_003291	9.06e-12
4	5883449..5883745	PP_06480;putative head-tail connector protein;phage;-;PHAGE_Lister_LP_030_2_NC_021539	2.4e-15
5	5883765..5884916	PP_06481;putative major capsid protein A;phage;-;PHAGE_Clostr_phiCD6356_NC_015262	4.44e-137
6	5884945..5885670	PP_06482;Clp protease-like protein;phage;-;PHAGE_Lister_LP_030_2_NC_021539	4.19e-57
7	5885672..5886838	PP_06483;portal protein;phage;-;PHAGE_Lister_LP_030_2_NC_021539	1.61e-97
8	5886853..5888475	PP_06484;terminase large subunit;phage;-;PHAGE_Lister_LP_030_2_NC_021539	2.58e-158
9	5888519..5888839	PP_06485;putative terminase small subunit;phage;-;PHAGE_Clostr_phiCD6356_NC_015262	2.7e-13
questionable
Region 8, total 9 CDS
#	CDS Position	BLAST Hit	E-Value
1	5889239..5889508	PP_06488;putative terminase small subunit;phage;-;PHAGE_Clostr_phiCD6356_NC_015262	4.28e-09
2	5889546..5891171	PP_06489;putative terminase large subunit;phage;-;PHAGE_Clostr_phiCD6356_NC_015262	1.14e-156
3	5891186..5892358	PP_06490;putative phage portal protein;phage;-;PHAGE_Clostr_phiCD6356_NC_015262	2.67e-95
4	5892534..5893055	PP_06491;ATP-dependent Clp protease proteolytic subunit 1;phage;-;PHAGE_Bacill_vB_BhaS_171_NC_030904	3.67e-50
5	5893098..5894261	PP_06492;major capsid protein a;phage;-;PHAGE_Lister_2389_NC_003291	4.23e-102
6	5894402..5894689	PP_06493;putative head-tail connector protein;phage;-;PHAGE_Lister_LP_030_2_NC_021539	2.36e-15
7	5895467..5895844	PP_06496;Gp9 protein;phage;-;PHAGE_Lister_2389_NC_003291	7.75e-12
8	5895845..5896429	PP_06497;major tail protein a;phage;-;PHAGE_Lister_2389_NC_003291	2.9e-50
9	5897141..5898595	PP_06500;tail tape measure protein;phage;-;PHAGE_Lister_2389_NC_003291	1.42e-33

## Sheet: Table S8
Table S8: Phages present in isolate 2d3-3
incomplete
Region 1, total 24 CDS
#	CDS Position	BLAST Hit	E-Value
1	368..739	PP_00001;tyrosine-type recombinase/integrase;phage;-;PHAGE_Bacill_PfEFR_4_NC_048641	2.31e-66
2	907..1392	PP_00002;ArpU family transcriptional regulator;phage;-;PHAGE_Bacill_PfEFR_4_NC_048641	1.21e-59
3	1398..1568	PP_00003;hypothetical protein;phage;-;PHAGE_Bacill_PfEFR_4_NC_048641	7.92e-17
4	1825..2013	PP_00004;hypothetical protein;phage;-;PHAGE_Bacill_vB_BceS_MY192_NC_048633	3.03e-34
5	2101..2337	PP_00005;hypothetical protein;phage;-;PHAGE_Bacill_vB_BtS_B83_NC_048762	4.01e-34
6	2382..2687	PP_00006;hypothetical protein;phage;-;PHAGE_Bacill_WBeta_NC_007734	8.27e-69
7	2869..3117	PP_00007;hypothetical protein;phage;-;PHAGE_Bacill_TsarBomba_NC_028890	5.56e-09
8	4967..5746	PP_00012;tRNA methyltransferase;phage;-;PHAGE_Bacill_Stills_NC_028777	4.65e-108
9	5942..6418	PP_00013;hypothetical protein;phage;-;PHAGE_Bacill_WBeta_NC_007734	4.02e-75
10	6422..6937	PP_00014;dUTP diphosphatase;phage;-;PHAGE_Aeriba_AP45_NC_048651	1e-36
11	6958..7431	PP_00015;hypothetical protein;phage;-;PHAGE_Bacill_PfEFR_4_NC_048641	3.16e-16
12	7457..7621	PP_00016;DUF3954 domain-containing protein;phage;-;PHAGE_Bacill_BceA1_NC_048628	6.17e-14
13	7641..7799	PP_00017;hypothetical protein;phage;-;PHAGE_Bacill_BMBtpLA_NC_028748	5.73e-13
14	7993..8271	PP_00018;Transcription state regulatory protein abrB;phage;-;PHAGE_Bacill_phBC6A51_NC_004820	5.05e-24
15	8285..8770	PP_00019;gp577;phage;-;PHAGE_Bacill_G_NC_023719	2.25e-06
16	8774..9742	PP_00020;conservedgC-terminal domain-containing protein;phage;-;PHAGE_Bacill_vB_BceS_MY192_NC_048633	1.55e-101
17	9747..9923	PP_00021;hypothetical protein;phage;-;PHAGE_Bacill_PfEFR_4_NC_048641	1.11e-33
18	9953..10117	PP_00022;hypothetical protein;phage;-;PHAGE_Bacill_phBC6A52_NC_004821	2.78e-28
19	10174..10374	PP_00023;helix-turn-helix domain protein;phage;-;PHAGE_Bacill_vB_BhaS_171_NC_030904	9.44e-13
20	10484..10678	PP_00024;transcriptional regulator, Cro/CI family protein;phage;-;PHAGE_Bacill_BMBtpLA_NC_028748	1.08e-09
21	10838..11203	PP_00025;repressor;phage;-;PHAGE_Lactob_iLp84_NC_028783	6.01e-19
22	11661..12857	PP_00028;helix-turn-helix protein;phage;-;PHAGE_Bacill_phIS3501_NC_019502	8.1e-70
23	13243..13587	PP_00029;Transcriptional regulator, MerR family;phage;-;PHAGE_Bacill_phBC6A51_NC_004820	7.63e-49
24	14019..15149	PP_00031;putative integrase;phage;-;PHAGE_Bacill_vB_BhaS_171_NC_030904	5.83e-71
intact
Region 2, total 39 CDS
#	CDS Position	BLAST Hit	E-Value
1	1745088..1746464	PP_02052;ATP-dependent DNA helicase RecQ;phage;-;PHAGE_Acinet_vB_AbaM_ME3_NC_041884	2.29e-07
2	1748197..1749660	PP_02056;Site-specific recombinase;phage;-;PHAGE_Bacill_phBC6A51_NC_004820	0
3	1750086..1750616	PP_02057;hypothetical protein;phage;-;PHAGE_Bacill_phBC6A51_NC_004820	3.26e-126
4	1750648..1751832	PP_02058;hypothetical protein;phage;-;PHAGE_Bacill_phBC6A51_NC_004820	0
5	1751948..1752130	PP_02059;hypothetical protein;phage;-;PHAGE_Bacill_phBC6A51_NC_004820	1.88e-32
6	1752429..1752695	PP_02060;hypothetical protein;phage;-;PHAGE_Bacill_phBC6A51_NC_004820	2.27e-51
7	1752881..1753081	PP_02061;Transcriptional regulator, PBSX family;phage;-;PHAGE_Bacill_phBC6A51_NC_004820	4.26e-41
8	1753723..1753845	PP_02062;hypothetical protein;phage;-;PHAGE_Bacill_Gamma_NC_007458	4.71e-14
9	1753999..1754265	PP_02063;hypothetical protein;phage;-;PHAGE_Bacill_phBC6A51_NC_004820	2.02e-50
10	1754342..1754680	PP_02064;hypothetical protein;phage;-;PHAGE_Bacill_phBC6A51_NC_004820	4.25e-73
11	1758802..1759635	PP_02070;N-acetylmuramoyl-L-alanine amidase;phage;-;PHAGE_Bacill_BceA1_NC_048628	0
12	1759649..1759879	PP_02071;SPP1 family holin;phage;-;PHAGE_Bacill_Waukesha92_NC_025424	1.51e-35
13	1759894..1760178	PP_02072;hypothetical protein;phage;-;PHAGE_Aeriba_AP45_NC_048651	2.52e-15
14	1760216..1764718	PP_02073;tail fiber;phage;-;PHAGE_Bacill_phi4J1_NC_029008	0
15	1764838..1766337	PP_02074;distal tail protein;phage;-;PHAGE_Bacill_phi4J1_NC_029008	2.12e-152
16	1766352..1770242	PP_02075;tail tape-measure protein;phage;-;PHAGE_Paenib_Harrison_NC_028746	2.7e-112
17	1770252..1770584	PP_02076;hypothetical protein;phage;-;PHAGE_Bacill_phBC6A51_NC_004820	2.1e-61
18	1770596..1770973	PP_02077;hypothetical protein;phage;-;PHAGE_Bacill_phBC6A51_NC_004820	2.49e-87
19	1771044..1771214	PP_02078;conserved phage protein;phage;-;PHAGE_Bacill_WBeta_NC_007734	4.79e-17
20	1771520..1772023	PP_02080;hypothetical protein;phage;-;PHAGE_Bacill_phBC6A51_NC_004820	7.21e-116
21	1772037..1772444	PP_02081;hypothetical protein;phage;-;PHAGE_Bacill_phBC6A51_NC_004820	2.02e-87
22	1772447..1772770	PP_02082;hypothetical protein;phage;-;PHAGE_Bacill_phBC6A51_NC_004820	6.09e-73
23	1772806..1773180	PP_02083;hypothetical protein;phage;-;PHAGE_Bacill_phBC6A51_NC_004820	5.27e-77
24	1773184..1773990	PP_02084;head morphogenesis protein;phage;-;PHAGE_Clostr_CDKM9_NC_048642	1.84e-06
25	1773995..1774336	PP_02085;hypothetical protein;phage;-;PHAGE_Bacill_phBC6A51_NC_004820	2.17e-64
26	1774366..1774590	PP_02086;putative phage head fiber protein;phage;-;PHAGE_Entero_4MG_NC_022968	1.56e-07
27	1774640..1775764	PP_02087;major capsid;phage;-;PHAGE_Mycoba_Gaia_NC_026590	1.09e-05
28	1775825..1776610	PP_02088;Scaffold protein;phage;-;PHAGE_Bacill_phBC6A51_NC_004820	3.39e-170
29	1776669..1778186	PP_02089;portal Gp-6 family-like protein;phage;-;PHAGE_Bacill_Mgbh1_NC_041879	6.38e-78
30	1778203..1779918	PP_02090;hypothetical protein;phage;-;PHAGE_Bacill_phBC6A51_NC_004820	0
31	1779935..1780363	PP_02091;hypothetical protein;phage;-;PHAGE_Bacill_phBC6A51_NC_004820	1.1e-98
32	1780562..1781122	PP_02092;recombinase/resolvase;phage;-;PHAGE_Clostr_phiCD38_2_NC_015568	2.26e-59
33	1782118..1782498	PP_02094;hypothetical protein;phage;-;PHAGE_Bacill_phBC6A51_NC_004820	2.16e-81
34	1783377..1783868	PP_02096;hypothetical protein;phage;-;PHAGE_Bacill_phBC6A51_NC_004820	4.1e-66
35	1784722..1784889	PP_02098;hypothetical protein;phage;-;PHAGE_Bacill_phBC6A51_NC_004820	1.47e-22
36	1784916..1785113	PP_02099;hypothetical protein;phage;-;PHAGE_Bacill_phBC6A51_NC_004820	2.83e-39
37	1785115..1785396	PP_02100;Transcription state regulatory protein abrB;phage;-;PHAGE_Bacill_phBC6A51_NC_004820	1.51e-56
38	1786426..1786734	PP_02103;Transglycosylase;phage;-;PHAGE_Bacill_phBC6A51_NC_004820	7.39e-63
39	1788496..1789839	PP_02106;tail fiber protein;phage;-;PHAGE_Synech_S_CAM7_NC_031927	3.53e-41
incomplete
Region 3, total 16 CDS
#	CDS Position	BLAST Hit	E-Value
1	3225660..3226643	PP_03635;glycerophosphoryl diester phosphodiesterase;phage;-;PHAGE_Staphy_MCE_2014_NC_025416	2.12e-09
2	3227635..3228771	PP_03637;WecE;phage;-;PHAGE_Stenot_vB_SmaS_DLP_5_NC_042082	1.27e-10
3	3228785..3231343	PP_03638;glycosyl transferase;phage;-;PHAGE_Synech_S_CRM01_NC_015569	7.78e-06
4	3232816..3233205	PP_03640;Portal protein;phage;-;PHAGE_Bacill_phBC6A52_NC_004821	1.97e-59
5	3233324..3233521	PP_03641;Portal protein;phage;-;PHAGE_Bacill_phBC6A52_NC_004821	1.45e-21
6	3234241..3235641	PP_03643;transporter-like protein;phage;-;PHAGE_Mycoba_Enkosi_NC_028936	4.92e-07
7	3236401..3236598	PP_03645;putative transcriptional regulator protein;phage;-;PHAGE_Clostr_CDMH1_NC_024144	2.44e-10
8	3236619..3237110	PP_03646;lambda repressor-like DNA-binding protein;phage;-;PHAGE_Clostr_phiMMP02_NC_019421	3.24e-17
9	3240567..3240809	PP_03651;tyrosine-type recombinase/integrase;phage;-;PHAGE_Klebsi_3LV2017_NC_047817	1.82e-06
10	3242904..3243092	PP_03656;gp42;phage;-;PHAGE_Lister_B054_NC_009813	1.48e-10
11	3243251..3243574	PP_03657;gp33;phage;-;PHAGE_Lister_A500_NC_009810	1.84e-17
12	3243739..3243861	PP_03658;bacteriophage integrase;phage;-;PROPHAGE_Mesorh_MAFF303099	6.22e-09
13	3243885..3244142	PP_03659;DNA integration/recombination/invertion protein;phage;-;PHAGE_Bacill_phBC6A52_NC_004821	1.58e-05
14	3245442..3251081	PP_03661;RNA-directed DNA polymerase;phage;-;PHAGE_Faecal_FP_Mushu_NC_047913	2.79e-06
15	3251702..3252022	PP_03662;transposase;phage;-;PHAGE_Paenib_Shelly_NC_041909	2.37e-06
16	3252157..3252897	PP_03663;isrso11-transposase orfb protein;phage;-;PROPHAGE_Ralsto_GMI1000	7.83e-53
intact
Region 4, total 28 CDS
#	CDS Position	BLAST Hit	E-Value
1	3717366..3718931	PP_04150;Recombinase;phage;-;PHAGE_Thermo_THSA_485A_NC_018264	0
2	3719159..3719731	PP_04151;hypothetical protein;phage;-;PHAGE_Entero_P4_NC_001609	2.64e-16
3	3721485..3721925	PP_04154;hypothetical protein;phage;-;PHAGE_Bacill_1_NC_009737	1.38e-50
4	3721929..3722363	PP_04155;immunity repressor protein;phage;-;PHAGE_Anoxyb_A403_NC_048701	1.67e-42
5	3722543..3722734	PP_04156;XRE family transcriptional regulator;phage;-;PHAGE_Lister_vB_LmoS_188_NC_028871	1.07e-10
6	3723709..3723930	PP_04159;hypothetical protein;phage;-;PHAGE_Geobac_E2_NC_009552	3.18e-06
7	3724111..3724395	PP_04160;hypothetical protein;phage;-;PHAGE_Deep_s_D6E_NC_019544	3.08e-07
8	3724675..3725631	PP_04162;putative replication protein;phage;-;PHAGE_Geobac_E2_NC_009552	2.16e-69
9	3725640..3726950	PP_04163;helicase;phage;-;PHAGE_Geobac_GBK2_NC_023612	1.5e-140
10	3727143..3727478	PP_04165;hypothetical protein;phage;-;PHAGE_Bacill_vB_BtS_BMBtp14_NC_048640	4.83e-27
11	3727551..3727742	PP_04166;hypothetical protein;phage;-;PHAGE_Bacill_phBC6A52_NC_004821	6.33e-10
12	3730295..3730759	PP_04168;transcriptional regulator;phage;-;PHAGE_Bacill_phiCM3_NC_023599	1.12e-75
13	3730855..3731301	PP_04169;integrase;phage;-;PHAGE_Bacill_BtCS33_NC_018085	2.46e-98
14	3736340..3736675	PP_04176;hypothetical protein;phage;-;PHAGE_Bacill_vB_BhaS_171_NC_030904	1.89e-37
15	3736827..3737183	PP_04177;hypothetical protein;phage;-;PHAGE_Staphy_23MRA_NC_028775	5.03e-42
16	3737234..3738835	PP_04178;terminase-like protein large subunit;phage;-;PHAGE_Bacill_vB_BhaS_171_NC_030904	0
17	3738844..3740007	PP_04179;portal protein;phage;-;PHAGE_Bacill_vB_BhaS_171_NC_030904	0
18	3740063..3740764	PP_04180;clp protease family protein;phage;-;PHAGE_Clostr_phiCTC2B_NC_030951	3.13e-63
19	3740784..3741947	PP_04181;putative major capsid protein;phage;-;PHAGE_Bacill_vB_BhaS_171_NC_030904	0
20	3741960..3742256	PP_04182;hypothetical protein;phage;-;PHAGE_Bacill_vB_BhaS_171_NC_030904	2.62e-42
21	3742258..3742608	PP_04183;putative head-tail adaptor;phage;-;PHAGE_Bacill_vB_BhaS_171_NC_030904	1.66e-31
22	3742610..3742954	PP_04184;hypothetical protein;phage;-;PHAGE_Strept_PH10_NC_012756	1.86e-26
23	3743005..3743286	PP_04185;putative aminopeptidase;phage;-;PHAGE_Bacill_1_NC_009737	1.59e-21
24	3743287..3743874	PP_04186;major tail protein;phage;-;PHAGE_Geobac_GBSV1_NC_008376	1.5e-51
25	3743879..3744241	PP_04187;hypothetical protein;phage;-;PHAGE_Geobac_GBSV1_NC_008376	2.96e-36
26	3744349..3744456	PP_04188;hypothetical protein;phage;-;PHAGE_Bacill_1_NC_009737	5.48e-08
27	3744474..3748100	PP_04189;hypothetical protein;phage;-;PHAGE_Bacill_phBC6A52_NC_004821	0
28	3748144..3753978	PP_04190;minor structural protein;phage;-;PHAGE_Bacill_phi4B1_NC_028886	0
incomplete
Region 5, total 14 CDS
#	CDS Position	BLAST Hit	E-Value
1	4128236..4129201	PP_04601;site-specific integrase;phage;-;PHAGE_Bacill_vB_BtS_BMBtp14_NC_048640	1.61e-50
2	4129315..4130271	PP_04602;AAA+ ATPase;phage;-;PHAGE_Acidia_virus_NC_029316	1.63e-05
3	4136091..4136762	PP_04609;ORF022;phage;-;PHAGE_Staphy_29_NC_007061	1.87e-31
4	4136893..4137162	PP_04610;hypothetical protein;phage;-;PHAGE_Geobac_E2_NC_009552	1.27e-18
5	4137365..4138123	PP_04611;regulatory protein;phage;-;PHAGE_Bacill_BceA1_NC_048628	4.96e-81
6	4138135..4138329	PP_04612;hypothetical protein;phage;-;PHAGE_Bacill_phi4J1_NC_029008	4.36e-25
7	4138482..4139369	PP_04614;DnaB/DnaD family replication initiation and membrane attachment protein;phage;-;PHAGE_Bacill_phi4J1_NC_029008	2.47e-118
8	4139778..4140164	PP_04615;conserved phage protein;phage;-;PHAGE_Bacill_Gamma_NC_007458	2.78e-59
9	4140399..4141388	PP_04616;morphogenesis protein;phage;-;PHAGE_Bacill_Stitch_NC_031032	7.54e-40
10	4141512..4142354	PP_04617;lysin A;phage;-;PHAGE_Mycoba_Sneeze_NC_031102	4.5e-14
11	4142630..4143526	PP_04618;endolysin;phage;-;PHAGE_Bacill_Waukesha92_NC_025424	4.54e-92
12	4143579..4143818	PP_04619;holin;phage;-;PHAGE_Bacill_BeachBum_NC_049961	2.06e-31
13	4145945..4146616	PP_04623;transcriptional regulator;phage;-;PHAGE_Deep_s_D6E_NC_019544	4.66e-21
14	4146707..4147363	PP_04624;serine recombinase;phage;-;PHAGE_Clostr_phiCT19406A_NC_030950	2.24e-05
incomplete
Region 6, total 22 CDS
#	CDS Position	BLAST Hit	E-Value
1	5129345..5129587	PP_05574;hypothetical protein;phage;-;PHAGE_Bacill_phBC6A52_NC_004821	1.84e-50
2	5130136..5130453	PP_05576;hypothetical protein;phage;-;PHAGE_Bacill_phBC6A52_NC_004821	2.02e-65
3	5130945..5131430	PP_05577;hypothetical protein;phage;-;PHAGE_Bacill_phBC6A52_NC_004821	2.01e-105
4	5131733..5132434	PP_05579;hypothetical protein;phage;-;PHAGE_Bacill_phBC6A52_NC_004821	5.21e-163
5	5132473..5133582	PP_05580;integrase;phage;-;PHAGE_Bacill_vB_BceS_MY192_NC_048633	0
6	5134215..5135396	PP_05581;helix-turn-helix protein;phage;-;PHAGE_Bacill_phBC6A52_NC_004821	0
7	5135411..5135578	PP_05582;hypothetical protein;phage;-;PHAGE_Bacill_IEBH_NC_011167	5.76e-06
8	5135842..5136192	PP_05584;Transcriptional regulator;phage;-;PHAGE_Bacill_phBC6A52_NC_004821	2.28e-59
9	5136379..5136603	PP_05585;hypothetical protein;phage;-;PHAGE_Bacill_phBC6A52_NC_004821	1.23e-33
10	5136644..5136910	PP_05586;hypothetical protein;phage;-;PHAGE_Bacill_vB_BceS_MY192_NC_048633	5.91e-48
11	5136943..5137065	PP_05587;hypothetical protein;phage;-;PHAGE_Bacill_phBC6A52_NC_004821	4.46e-20
12	5137202..5138266	PP_05588;replication protein;phage;-;PHAGE_Deep_s_D6E_NC_019544	1.14e-61
13	5138270..5138548	PP_05589;Transcription state regulatory protein abrB;phage;-;PHAGE_Bacill_phBC6A51_NC_004820	5.55e-26
14	5138598..5138900	PP_05590;hypothetical protein;phage;-;PHAGE_Bacill_vB_BtS_BMBtp14_NC_048640	9.36e-31
15	5138919..5139086	PP_05591;DUF3954 domain-containing protein;phage;-;PHAGE_Bacill_PfEFR_4_NC_048641	1.09e-17
16	5139112..5139363	PP_05592;hypothetical protein;phage;-;PHAGE_Bacill_PfEFR_4_NC_048641	4.33e-22
17	5139384..5139866	PP_05593;MazG nucleotide pyrophosphohydrolase domain protein;phage;-;PHAGE_Bacill_vB_BhaS_171_NC_030904	6.98e-27
18	5142201..5143517	PP_05600;tail fiber protein;phage;-;PHAGE_Synech_S_CAM7_NC_031927	6.01e-22
19	5143837..5144091	PP_05602;hypothetical protein;phage;-;PHAGE_Bacill_vB_BtS_BMBtp14_NC_048640	4.28e-45
20	5148904..5149074	PP_05610;hypothetical protein;phage;-;PHAGE_Bacill_PfEFR_4_NC_048641	1.74e-13
21	5149080..5149565	PP_05611;ArpU family transcriptional regulator;phage;-;PHAGE_Bacill_PfEFR_4_NC_048641	8.61e-61
22	5149694..5150104	PP_05612;tyrosine-type recombinase/integrase;phage;-;PHAGE_Bacill_PfEFR_4_NC_048641	5.06e-77
questionable
Region 7, total 9 CDS
#	CDS Position	BLAST Hit	E-Value
1	5875917..5876162	PP_06487;putative terminase small subunit;phage;-;PHAGE_Clostr_phiCD6356_NC_015262	3.38e-10
2	5876206..5877828	PP_06488;terminase large subunit;phage;-;PHAGE_Lister_LP_030_2_NC_021539	2.58e-158
3	5878092..5879009	PP_06489;portal protein;phage;-;PHAGE_Lister_LP_030_2_NC_021539	1.61e-73
4	5879011..5879736	PP_06490;Clp protease-like protein;phage;-;PHAGE_Lister_LP_030_2_NC_021539	4.19e-57
5	5879765..5880916	PP_06491;putative major capsid protein A;phage;-;PHAGE_Clostr_phiCD6356_NC_015262	4.44e-137
6	5880936..5881232	PP_06492;putative head-tail connector protein;phage;-;PHAGE_Lister_LP_030_2_NC_021539	2.4e-15
7	5882001..5882378	PP_06495;Gp9 protein;phage;-;PHAGE_Lister_2389_NC_003291	9.06e-12
8	5882379..5882963	PP_06496;major tail protein a;phage;-;PHAGE_Lister_2389_NC_003291	7.02e-50
9	5883675..5885255	PP_06499;tail tape measure protein;phage;-;PHAGE_Lister_2389_NC_003291	2.24e-44
questionable
Region 8, total 9 CDS
#	CDS Position	BLAST Hit	E-Value
1	5887760..5888029	PP_06502;putative terminase small subunit;phage;-;PHAGE_Clostr_phiCD6356_NC_015262	4.28e-09
2	5888067..5889692	PP_06503;putative terminase large subunit;phage;-;PHAGE_Clostr_phiCD6356_NC_015262	1.14e-156
3	5889707..5890879	PP_06504;putative phage portal protein;phage;-;PHAGE_Clostr_phiCD6356_NC_015262	2.67e-95
4	5891055..5891576	PP_06505;ATP-dependent Clp protease proteolytic subunit 1;phage;-;PHAGE_Bacill_vB_BhaS_171_NC_030904	3.67e-50
5	5891619..5892782	PP_06506;major capsid protein a;phage;-;PHAGE_Lister_2389_NC_003291	4.23e-102
6	5892923..5893210	PP_06507;putative head-tail connector protein;phage;-;PHAGE_Lister_LP_030_2_NC_021539	2.36e-15
7	5893988..5894365	PP_06510;Gp9 protein;phage;-;PHAGE_Lister_2389_NC_003291	7.75e-12
8	5894366..5894950	PP_06511;major tail protein a;phage;-;PHAGE_Lister_2389_NC_003291	2.9e-50
9	5895662..5897116	PP_06514;tail tape measure protein;phage;-;PHAGE_Lister_2389_NC_003291	1.42e-33

## Sheet: Table S9
Table S9: Antibiotic resistance genes present using strict criteria on the resistance gene identifier (RGI) in CARD database
Organism	ARO Term	AMR Gene Family	Drug Class	Resistance Mechanism	% Length of Reference Sequence
2D2-5	vanY gene in vanB cluster	vanY, glycopeptide resistance gene cluster	glycopeptide antibiotic	antibiotic target alteration	96.64
2D2-5	vanY gene in vanF cluster	vanY, glycopeptide resistance gene cluster	glycopeptide antibiotic	antibiotic target alteration	97.61
2D2-5	vanW gene in vanG cluster	vanW, glycopeptide resistance gene cluster	glycopeptide antibiotic	antibiotic target alteration	98.22
2D2-5	tetB(P)	tetracycline-resistant ribosomal protection protein	tetracycline antibiotic	antibiotic target protection	99.23
2D2-5	vanY gene in vanB cluster	vanY, glycopeptide resistance gene cluster	glycopeptide antibiotic	antibiotic target alteration	89.18
2D2-5	BcII	subclass B1 Bacillus cereus Bc beta-lactamase	cephalosporin, penam	antibiotic inactivation	100.39
2D2-5	vanT gene in vanG cluster	glycopeptide resistance gene cluster, vanT	glycopeptide antibiotic	antibiotic target alteration	57.3
2D2-5	vanY gene in vanM cluster	vanY, glycopeptide resistance gene cluster	glycopeptide antibiotic	antibiotic target alteration	105.58
2D2-5	FosB	fosfomycin thiol transferase	phosphonic acid antibiotic	antibiotic inactivation	100
2D2-5	tet(45)	major facilitator superfamily (MFS) antibiotic efflux pump	tetracycline antibiotic	antibiotic efflux	101.75
2D2-5	vanW gene in vanI cluster	vanW, glycopeptide resistance gene cluster	glycopeptide antibiotic	antibiotic target alteration	81.23
2D2-5	qacJ	small multidrug resistance (SMR) antibiotic efflux pump	disinfecting agents and antiseptics	antibiotic efflux	100
2D2-5	vanW gene in vanI cluster	vanW, glycopeptide resistance gene cluster	glycopeptide antibiotic	antibiotic target alteration	112.6
2D2-5	BcI	class A Bacillus cereus Bc beta-lactamase	cephalosporin, penem	antibiotic inactivation	100.65
2D2-5	vanT gene in vanG cluster	glycopeptide resistance gene cluster, vanT	glycopeptide antibiotic	antibiotic target alteration	54.63
2D2-5	vanY gene in vanF cluster	vanY, glycopeptide resistance gene cluster	glycopeptide antibiotic	antibiotic target alteration	47.44
2D2-5	vanY gene in vanA cluster	vanY, glycopeptide resistance gene cluster	glycopeptide antibiotic	antibiotic target alteration	21.45
2D2-5	vanR gene in vanA cluster	glycopeptide resistance gene cluster, vanR	glycopeptide antibiotic	antibiotic target alteration	100
2D2-5	BcIII	class A Bacillus cereus Bc beta-lactamase	cephalosporin, penem	antibiotic inactivation	100
2D3-3	vanY gene in vanB cluster	vanY, glycopeptide resistance gene cluster	glycopeptide antibiotic	antibiotic target alteration	96.64
2D3-3	vanY gene in vanF cluster	vanY, glycopeptide resistance gene cluster	glycopeptide antibiotic	antibiotic target alteration	97.61
2D3-3	BcII	subclass B1 Bacillus cereus Bc beta-lactamase	cephalosporin, penam	antibiotic inactivation	100.39
2D3-3	vanY gene in vanB cluster	vanY, glycopeptide resistance gene cluster	glycopeptide antibiotic	antibiotic target alteration	89.18
2D3-3	tetB(P)	tetracycline-resistant ribosomal protection protein	tetracycline antibiotic	antibiotic target protection	99.23
2D3-3	vanW gene in vanG cluster	vanW, glycopeptide resistance gene cluster	glycopeptide antibiotic	antibiotic target alteration	98.22
2D3-3	vanT gene in vanG cluster	glycopeptide resistance gene cluster, vanT	glycopeptide antibiotic	antibiotic target alteration	57.3
2D3-3	vanY gene in vanM cluster	vanY, glycopeptide resistance gene cluster	glycopeptide antibiotic	antibiotic target alteration	105.58
2D3-3	FosB	fosfomycin thiol transferase	phosphonic acid antibiotic	antibiotic inactivation	100
2D3-3	tet(45)	major facilitator superfamily (MFS) antibiotic efflux pump	tetracycline antibiotic	antibiotic efflux	101.75
2D3-3	vanW gene in vanI cluster	vanW, glycopeptide resistance gene cluster	glycopeptide antibiotic	antibiotic target alteration	81.23
2D3-3	qacJ	small multidrug resistance (SMR) antibiotic efflux pump	disinfecting agents and antiseptics	antibiotic efflux	100
2D3-3	vanW gene in vanI cluster	vanW, glycopeptide resistance gene cluster	glycopeptide antibiotic	antibiotic target alteration	112.6
2D3-3	BcI	class A Bacillus cereus Bc beta-lactamase	cephalosporin, penem	antibiotic inactivation	100.65
2D3-3	vanT gene in vanG cluster	glycopeptide resistance gene cluster, vanT	glycopeptide antibiotic	antibiotic target alteration	54.63
2D3-3	vanY gene in vanF cluster	vanY, glycopeptide resistance gene cluster	glycopeptide antibiotic	antibiotic target alteration	47.44
2D3-3	vanY gene in vanA cluster	vanY, glycopeptide resistance gene cluster	glycopeptide antibiotic	antibiotic target alteration	21.45
2D3-3	vanR gene in vanA cluster	glycopeptide resistance gene cluster, vanR	glycopeptide antibiotic	antibiotic target alteration	100
2D3-3	BcIII	class A Bacillus cereus Bc beta-lactamase	cephalosporin, penem	antibiotic inactivation	100
2R-9	Bacillus pumilus cat86	chloramphenicol acetyltransferase (CAT)	phenicol antibiotic	antibiotic inactivation	100
2R-9	vanT gene in vanG cluster	glycopeptide resistance gene cluster, vanT	glycopeptide antibiotic	antibiotic target alteration	55.2
2R-9	qacJ	small multidrug resistance (SMR) antibiotic efflux pump	disinfecting agents and antiseptics	antibiotic efflux	111.21
2R-9	qacG	small multidrug resistance (SMR) antibiotic efflux pump	disinfecting agents and antiseptics	antibiotic efflux	99.07
2R-9	FosBx1	fosfomycin thiol transferase	phosphonic acid antibiotic	antibiotic inactivation	101.45
2R-9	vanG	glycopeptide resistance gene cluster, Van ligase	glycopeptide antibiotic	antibiotic target alteration	103.15
2R-9	vanT gene in vanG cluster	glycopeptide resistance gene cluster, vanT	glycopeptide antibiotic	antibiotic target alteration	55.2
2R-9	vanY gene in vanG cluster	vanY, glycopeptide resistance gene cluster	glycopeptide antibiotic	antibiotic target alteration	98.92
2R-9	vanY gene in vanM cluster	vanY, glycopeptide resistance gene cluster	glycopeptide antibiotic	antibiotic target alteration	125.32
2R-10	adeF	resistance-nodulation-cell division (RND) antibiotic efflux pump	fluoroquinolone antibiotic, tetracycline antibiotic	antibiotic efflux	99.72
2R-10	adeF	resistance-nodulation-cell division (RND) antibiotic efflux pump	fluoroquinolone antibiotic, tetracycline antibiotic	antibiotic efflux	100.76
2R-10	qacJ	small multidrug resistance (SMR) antibiotic efflux pump	disinfecting agents and antiseptics	antibiotic efflux	102.8
